# Supplementary material for: Origin and evolution of the enhancer of split complex
Source: BMC Genomics. 2015 Sep 18;16(1):712. doi: 10.1186/s12864-015-1926-1 (PMC4575448; doi:10.1186/s12864-015-1926-1)
Supplement: Additional file 1: — Table of bHLH Orange domain genes used in this analysis. (XLSX 35 kb) [file 12864_2015_1926_MOESM1_ESM.xlsx]

## Sheet: E(Spl)only.csv
Atta cephalotes	ACEP15313		MSPHTGYTPVSGMEYEEPVSRTYQYRKVMKPMLERKRRARINRCLDELKDLMVTALQAEGENVAKLEKADILELTVRHLHTLRAARRLTLTPENSYADRFRDGFTQCAQEVSTFLSTPVAAAVHPAAGAQLMRHLGGCLRRLEGPAGTKHALPTATSATATKTAQAPTGQTNVPQNVYTPPQSPVSVASSSGESSESSNAVWRPW
Atta cephalotes	ACEP15314		MMSYDYPHPVSRTYQYKKITKPLLERKRRARINRCLDELKDLMVDALETEGENISKLEKADILELTVRHLQKLQASRPSGLSVTIASGDEISAESRWQSGFGHCAAEAYRFLSSLPGEAAERLARHLAAGLQTGQTTNSPVIIVFDL
Atta cephalotes	ACEP15330		MQMHEQIIIADGQEQPISRTYQYRKVMKPMLERKRRARINRCLDELKDLMVTALAGDGENVAKLEKADILELTVRHLHKLQRQQRLSANPVIDADRFRAGYTHCANEVSRCLAATPGVDVALGTKLMTHLGHKLNSMDKTGPLTIHVTAPQSSPSPTSELSADEYPMPLTPASSQPSPVRTDIDTVSQSHQGLLQVAKPNEPIWRPW
Acromyrmex echinatior	AECH21572		MQMHEQIIIADGQEQPISRTYQYRKVMKPMLERKRRARINRCLDELKDLMVTALAGDGENVAKLEKADILELTVRHLHKLQRQQRLSANPVIDADRFRAGYTHCANEVSRCLAATPGVDVALGTKLMTHLGHKLNSMDKTGPLTIHVTAPQSSPSPTSELSADEYPMPLTPASSQPSPVRTDIDAVSQSHQGLLQVAKPNEPIWRPW
Acromyrmex echinatior	AECH21581		MSPHTGYTPVSGMEYEEPVSRTYQYRKVMKPMLERKRRARINRCLDELKDLMVTALQAEGENVAKLEKADILELTVRHLHTLRAARRLTLTPENSYADRFRDGFTQCAQEVSTFLSTPVAAAVHPAAGAQLMRHLGGCLRRLEGPAGTKHTLPATSAAATKTTQAPTGQTNVTQNVYTPPQSPVSVASSSALQRKRYSKSPSAHAKDYNVWPAALIALYDIARNRKPPVTCRSRPSTIPGGGETDT
Acromyrmex echinatior	AECH21585		MSVLTFPMPHDEYFTVVSDVMSCIKQQRPLNKMGRHAIVENLFMLYIDYAASIALLSFAVPTFLSGFMSFPPAMMSYDYPHPVSRTYQYKKITKPLLERKRRARINRCLDELKDLMVDALETEGENISKLEKADILELTVRHLQKLQASRPSGLSVTIASGDEISAESRWQSGFGHCAAEAYRFLSSLPGEAAERLARHLAAGLQTGQTNSPSKANLLSPTLANLDRIANVVVPCPVGTSGEIDSAILSTNTSPIRSTPYTDKTVAGIHDAGASTTASSTPRCRTSVSLVNDDEKLTVNYSAKLRSLRDRRPPMTTTTTTTITTTRNKTNDPHNINVDDDEEIDVERVDDRDPMWRPW
Apis florea	Aflo_40		MMSYEFPHPVSKTYRYKKITKPLLERKRRARINKCLDELKNLMIDALETEGEDISKLEKADILELTVRHLQRLQSSRSSTGLPDTATKNDEVSAENRWLSGFGHCAAEAYRFLSAVPGEGAERLARHLAAGLQKSRQTNSTLKTNVLTQTLASLDLTADLLASSIPIDNVQVASSNQNAATYRGRISDSAITFNIQSGCNSGTTLENGEKLERGCISEMAKDSKEGQTAEKVKTEIKVEDEEEIDVERVDEVDPMWRPW
Apis florea	Aflo_46		MAPHTSYTPVSGMEYEEPVSRTYQYRKVMKPMLERKRRARINRCLDELKDLMVTALQAEGENVAKLEKADILELTVRHLHTLRAARRLTLTPENSYADRFREGFTQCAQEVSSFLSTPVAAAVHPAAGAQLMRHLGGCLRRLEGTSSSSLGASTTTTTTTTSSVASTTVNTVGKATPAVSPTTNVTINVPQNVYTPPQSPVSVASSSGESMESSNAVWRPW
Apis florea	Aflo_59		MQMHEQIMMVDGQEQPISRTYQYRKVMKPMLERKRRARINRCLDELKDLMVTALAGDGENVAKLEKADILELTVRHLHKLQRQQRLSANPVIDADRFRAGYTHCANEVSRCLAATPGVDVALGTKLMTHLGHKLNSMDKTGPLTIHVAAPQSSPSSSSELSSDEYSMPLTPASSQPSPVRTDIEGISQSHQGLLQVAKPNEPIWRPWKKWPSREYCDRETSTCDIYCKCREILDF
Anopheles gambiae	AGAP012342		LQASLEPLSRTYQYRKVMKPMLERKRRARINRCLDELKELMVSALQSEGENVAKLEKADILELTVRHLHKLRRQQRLAANPVLDADRFRAGFTHAANEVSRCLASTPGVDIKLGTKLMTHLGHRLNDLDKVSPLSVHVESSGSSSTGNSGSSRSPSPPISPFSAASSSSGDCDDHHHHHTGGLLKIQQSGESVWRPW
Anoplophora glabripennis	AglaA007570		MAPTPYTVNSEYSEEPISRTYQYRKVMKPMLERKRRARINRCLDELKELMVTALQNEGENVSKLEKADILELTVRHLHSLKRQHQLVLPPEQSYADRFRAGFTQCAQEVTHFITTPTEIIDPVAGRKLLQHLGACVRQLDCVSQNVSVQYPHQSMSPPVSPRSEVKAPPPSMWRPW
Anoplophora glabripennis	Aglahlhmbeta		MSYEMLSSTVEEPQPISRTYQYRKVMKPMLERKRRARINRCLDELKELMVTALQSEGENVSKLEKADILELTVRHLHKLRRQQRLSTNPVIDADRFRAGYTHCANEVSRCLAAIPGVDVQLGTKLMTHLGHRLNDMDKVSPLVIQVSSAYTPPGSPNLEGITHNYAMPLTPASSTSSRHSPSPSQPMDCSTAGLLKVAQKEEVWRPW
Agrilus planipennis	AplaA001225		MAPTAYMVQNSEYGEEPISRTYQYRKVMKPMLERKRRARINRCLDELKELMVTALQSEGENVSKLEKADILELTVRHLHNLKRQHQLILPSEQSYADRFRAGFTHCAQEVSQFLSSPKDCVDPAAGRKLLQHLGSCMRQLDCVSQMHYAHHVQGYTPPLSPSSTEVANQNQKMWRPW
Agrilus planipennis	Aplahlhmgamma		MLAVEEPQPISRTYQYRKVMKPMLERKRRARINRCLDELKELMVSALQSEGENVSKLEKADILELTVRHLHKLRRQQRLAANPVIDADRFRAGFTHCANEVSRCLASIPGVDIQLGTKLMTHLGHRLNEMDKVSPLVIQVGSPYTPPGSPVPEGSGSAATPVISYAMPLTPASSTSSRHAPSPNQPVDCTITGLLKVAQKQEEVWRPW
Athalia rosae	Arosespl_in_ttl		MAPHTSYTAVGGMEYEEPVSRTYQYRKVMKPMLERKRRARINRCLDELKDLMVTALQAEGENVAKLEKADILELTVRHLHTLRAARRLTLTPETSYADRFRDGFTQCAQEVSTFLSTPVAASVHPAAGAQLMRHLGGCLRRLEQPQQIASGTSASSASSSTALTASVQGNQNVATVPQNAYTPPQSPVSIISSSGESSESSNSTMNSSLPVWRPW
Athalia rosae	Aroshlhmbeta		MQMHEQIIVDGQEQPISRTYQYRKVMKPMLERKRRARINRCLDELKDLMVSALAGDGENVAKLEKADILELTVRHLHKLQRQQRLSANPVIDADRFRAGYTHCANEVSRCLAATPGVDIALGTKLMTHLGHKLNAMDKTGPLTIHVSAPQTSPATISDTCSTTDDSSSSGEDYPMPLTPASSQPSPVRMTATERQEVEGSSYNSHRGLLQVAKPVEPVWRPW
Athalia rosae	ArosM004121		MRPQVYQNKESSLTQPLVCAARGGGGGGGGGGGGGVGGGGGEIPAFEVAEGLSAWPPVPSHCQSVGRPRVITKPLLERKRRARINRCLDELKDLMVDALESATTLFFNVRWCNFTHTEHPRAERKFLVFKVRIIPRILYSVYLKPETPTEGENISKLEKADILELTVRHLQRLQASRPSGLSSSAIPGEDSSESRWRSGFGHCAAEACRFLTALPGEAADRLARHLASGLHATRQLEIEVSQKSNSPPLSPSTPRSGLVSPRLASLDKTAQLLVPSSVVSPCGSRLTDGSPPPRQSVAPSPRASLHPYSLGKSSVASPCRGNKETASCVTGSAQQVGKDTPVPGDGLGPPEIPGAEPGLIVVPTVVDEMKVPVADDEEEIDVENIDESDPMWRPW
Bombyx mori	BMGA008915		MSPSHGVFHPPHEQPDEEPVSRTYQYRKVMKPMLERKRRARINRCLDELKDLMVTALQAEGENVSKLEKADILELTVRHLHNLKQRGQLVVKPEMSYTERFRAGFTQCATEVSQFIANATLAANAMQRQGPVDPQAGARLLQHLSNCIRRLENSQVVQPQPIAPNGVARPTPLQPIAPAPQTHQGLMPVQRMHSPERVMKRPNEGPVDAEAQVAKRAYAPPSPPHSPASETDSAQSMWRPW
Bombyx mori	BMGA008965		MSYEIAYSVAEDGPQPVSRTYQYRKVMKPMLERKRRARINRCLDELKELMVSALQSEGENVAKLEKADILELTVRHLHKLRRQRRLSLNPTVDVDRFRAGFTHAANEVSRCLASIPGVDVRLGTQLMTHLGHRLNEMQRAAAGTETPPASPPSPALSTVSSSSGYVSPSPPASPMPLQTATPLDCSMNTSLPKASAVWRPW
Ceratitis capitata	Ccap_espl1		MAHQSKTQIYLKVKKPLLERQRRARINKCLEALKKLVAELQADDAVLRMDKAELLEQTLVFVRQQCANNSRKPQKNTQTSADSFRNGYMNAVNEVSLVMASTSGMNIELGKAVMTHLGRSYNRLQQQQQQPQQLLHQASLQHRQQVSHHQTTVSRMQPLSIECAPLSPASSGYHSDCESPSASPVAQEQTAVVSLWRPW
Ceratitis capitata	Ccap_espl2		MATSAYELSKTYRYRKVMKPLLERKRRARINQCLDELKDLMAECVQQQSGDAEVKLEKADILELTVEHLRKMRQHQKKAKHIDDDVRQSFRSGYIKAAHEISRCLATLPNVDIQLGTHLMTQLGLRLNQLESQEQQVRTAVNQPLSVHCGPATTSSSRASMYSPVSSGYASDSESTASSQSAASSNGLLKVSAASVWRPW
Ceratitis capitata	Ccaphlhm3		MVMEMSKTYQYRKVMKPLLERKRRARINKCLDDLKDLMVECLQQEGEHVTRLEKADILELTVEHMRKLKQRGSLSLQSQASAHIESFRSGYVHAADQISQVLLQQCQADELGGKIMKFLSTRLIEMQHQLLRSSAVATAVSTMPPSANVSLLPLPLTLQMPMPSASYNYSECGESLSSLESPRSAKSPLDYYSAVSEATQRTYASAVAAAAATSASKEQDLIDVTTVDSCSTRDTASVVSVDSCSSDPMWRPW
Ceratitis capitata	Ccaphlhm5		MSPNTKSVQQQQQFYATKTELYLKVKKPLLERQRRARINKCLDTLKTLVAEFQGDDAILRMDKAEMLESTIAFMRQHSRRQRTTMPAVAPLAPMDGFRNGYMNAVNEVSRVMAAMPGMSVQVGKSVMTHLGSEFNRLLQQQHQQQQQQQQQQQTIVERVEEKVIEKVSRPSSRASSGYHSDCEHDSPMPSPAPAAAAAAVESSTWRPWL
Ceratitis capitata	Ccaphlhmbeta		MVLEMEMSKTYQYRKVMKPMLERKRRARINKCLDELKDIMVECLTQEGEHITRLEKADILELTVEHMKKLRAQKQLRLGGVGAGTGAVQDPKLTIAESFRAGYVHAANEVSKTLAALPGVNVDLGTQLMSQLGHRLNYLQVVVPSVPLAGGMSQPQPFMPTTVMPSTTVTAAAHQYYSLSGSERSASSSPIVITPPPSECGSSESGSCSPAPSESSFGGAVWRPW
Ceratitis capitata	Ccaphlhmdelta		MAVDGQRFMTKTQHYRKVTKPLLERKRRARMNLYLDELKDLIVDTMEAQGEHIAKLEKADILELTVNYLRTHKHEIAASVVQQQQNAANASGDTTGINVEKFRAGYTQAAYEVSRVFATVPGLDVKFGTKLMKHLGYQLKDLQQPAAPLTAANNEEALNLEVVKRTAPTAPTMATTAIGQRLQAEHVRRAYLQQQQQQQQQQQQQQKQQHQQQKQQQQQQQFQQQLSGGRQRLHAMHQEENENVGEGECLWRPW
Ceratitis capitata	Ccaphlhmgamma		MSIQVSEMSKTYQYRKVMKPMLERKRRARINKCLDELKDLMVVTLESEGEHVTRLEKADILELTVAHLQKLKQQRKAAASKGGAMSQAEGFRSGYIHAVNEVSRSLSQLPDVNVNLGTQLMTHLGQRLNQLQPAVQPPTPINAPLSVHITHNTARAHYSVPISPISSYNGSPNSSTSSEKHSSSCGSQNLLTTYSDHSPIDARLATNVAPSEEEDVWRPW
Cimex lectularius	CLEC002260		MAETQQQPVSRTYQYRKVMKPMLERKRRARINRCLDELKELMVTALQSEGENVSKLEKADILELTVRHLQSLRRVEQGGNRYEEGWSACLEQVTRFLREGKAGVGPEEAVRLVRHLNPVVCHQSGARMVVVEGEGPLWRPW
Cimex lectularius	CLEC002262		MARGSCSLWEPRTLPSSHGDPTCLPYIRLRIPTFGIQSLSGLRAVHIEFFQTPKVPYCVLFFQNTMDTYDSQIDVEQVQPISRTYQYRKVMKPMLERKRRARINRCLDELKELMVTALQSEGENVSKLEKADILELTVQHLHKLRKAKKLCLTGGEKEDKFRAGYTHCANEVSRCLASTPGVDVRLGTQLMSHLGHRLNEIDRMSPLTVRIAESPAPSIGMTSAGSSSPGYSMPPTPASSRGSDSPGLEYSGLLKVASSPVWRPW
Culex quinquefasciatus	CPIJ003409		MGGKIAQPSSLEPVSRTYQYRKVMKPMLERKRRARINRCLDELKELMVSALQNEGENVSKLEKADILELTVRHLHKLRRQQRLAVNPVIDADRFRAGFTHAANEVSRCLASTSGVDIKLGTKLMTHLGHRLNDLDKVSPLSVHSSSSASAADLQSYQMPLTPQSFRSGSGNPNSPSPNPSECSSTGSESQQSLLKIQESVWRPW
Eurytemora affinis	EaffA002146		MEELDIGTNFDIHGEMTETPMSRTHQYRKVMKPLLERKRRARINKCLDELKDLMVHALQHEGENITKLEKADVLELTVRHLRKLKRQQMLALNPGLDLDRFHAGYTACATEVNRCMSNISGVDGAMNNRLMNHLGQRLTSYEAVSQIHPGAPQPNLLTSHQVPLTVVPPQPNLSNSKLSPYTDSDHGYNSGRDSSPSPTQDIKREPESVWRPF
Eurytemora affinis	EaffA002149		MAPIAQCEMNELNEESMSRTDQYRKVMKPLLERKRRARINACLDELKDLMVFALQTEGESISKLEKADVLELTVRHLRKLKRQQMLALNPGLDLDRFHAGYTACATEVSKCLASTGVDITVGSRLMSHLGHKLNTIETSRVSPLRVRVPSSPSSDCGYSSGRDSSPSPSSIISPVSGLLQISPSIKPEPQLSPVWRPF
Eurytemora affinis	EaffA002152		MSRTDQYRKVMKPLLERKRRARINACLDELKDLMVFALQTEGESISKLEKADVLELTVRHLRKLKRQQMLALNPGLDLDRFHAGYTACATEVSKCLASTGVDITVGSRLMSHLGHKLNTIETSRVSPLRVRVPSSPSSDCGYSSGRDSSPSPSSIISPVSGLLQISPSIKPEPQLSPVWRPF
Eurytemora affinis	EaffA002154		MSRTDQYRKVMKPLLERKRRARINACLDELKDLMVFALQTEGESISKLEKADVLELTVRHLRKLKRQQMLALNPGLDLDRFHAGYTACATEVSKCLASTGVDITVGSRLMSHLGHKLNTIETSRVSPLRVRVPSSPSSDCGYSSGRDSSPSPSSIISPVSGLLQISPSIKPEPQLSPVWRPF
Eurytemora affinis	EaffA002158		MGRSVLQTRPEHQVLDGYGEPISRSLEYRKVMKPLLERKRRARINKCLDELKELMMSALVEENGENSSKLEKADILEVTVNYLNKLKNSDSLVLTPSVTYSHRFRSGFSACASEVARFLSTPGLGVDRKAVDHVLSQMSNSVNIVDNLPPNVISVVGEQSRLLNLERVKHHQSFTLQTKPSKDMENRPLDLSRSQASDSSWRPW
Eurytemora affinis	EaffA002162		MQVSGSTRVSSSEEAPISKTQRYKKITKPLLERKRRARINACLDELKDIMTVALQAEGENVSKLEKADILELTVRHLQKLNQSHRLTIRNPIEELQKFQAGYSSCAQEATSFLLSAPGLDVRVGQRLIGHLFSPSQSVSPGYPRFPPPVLPPAPTPPQPVLDIKPKISEEKTIPVKPAAVRLTANNTFFENVWKPYS
Eurytemora affinis	EaffA002164		MYVPTSEDRKGRISECLDELKELMKSIMEDEDGENSSKLEKADILEVTVNYLNKLKNSDSLVLTPSVTYSHRFRSGFSACASEVSRFLSTPGLAVDRRAARRIESWIQKSHKRVNSLPPCVLYLGDQGNKPTESLESISDNSYFFD
Eurytemora affinis	EaffA002166		MNWQSSFSAFSPRVSSTTLDTALSSSDSSPEQKPGNLQGFNSVSPGSDSDVPLSRTHQYKKITKPLLERKRRARINKCLDELKDIMTVALQAEGENVSKLEKADILELTVRHLHKLSQSRRLMVRNPLEDLQKFQAGYSSCAQEAATFLLSTPGVDVRLSQRLLSHLSSTAGPAMAANLSPLSLSVPLSHSHRHPSPPSSPGNYQRPSPGLPHKPAEPEPSTGPFTLTQGTFTLSIRKKSPEPLGERTQNEKSVPIRPAAIRLNPTKQEPMEPVWRPYSST
Eurytemora affinis	EaffA002168		MRALSCCSFRARFCRHNRCNRLPVQILPGADLHRTMASDSGIDSQSSPEADKSTMSRTHQYRKVMKPMLERKRRARINKCLDELKDLMVSALQTEGESITKLEKADVLELTVRHLRKLKAQGGLSLTNSGSERFRSGFRLCVGEITRFVTSGTSGIDLTLSARLLQHMSICLQSMEASTMQPVPSQNFNHATSHQQDLISPLRTLSEFISAGRVENIRYSTSYSGFQEPMDTMNSPSPRPSSAPATVVKTEISDEKTWRPW
Eurytemora affinis	Eaffhlhmbeta		MSRTYQYRKIVKPLLERKRRARINACLDELKDLMVFALQTEGESISKLEKADVLELTVRHLRKLKRQQMLALNPGLDLDRFHAGYTACATEVSKCLASTGVDITVGSRLMSHLGHKLNTIETSRVSPLRVRVPSSPSSDCGYSSGRDSSPSPSSIISPTPLPTQIIKTEPHSPVWRPF
Eurytemora affinis	Edanhlhmbeta		MIQDMADMEQIQPISRTYQYRKVMKPMLERKRRARINRCLDELKELMVSALQHEGENVNKLEKADILELTVRHLHRLRRQQRLSANPATDSDRYRAGFTHCAAEVSRCLATVPGVDVDLGTRLMTHLGHRLNDMEKTSPLTVRVDETLLHTPPSSPMQHTSLCASPEPQYYPLPLTPASSSACSLSPGSTQITSECGAIGLLKVVAPAGAADNVWRPW
Ephemera danica	EdanM013391		LLVIMLAPTGPHDLHAPISRTARYKKITKPLLERQRRARINRCLDELKELMVGALQNINKLEKADILELTVRHLHRLHQQGLAGGAPDLPAGAQPAPVQDPVHRFQAGFSHCASEACHFLLGLPGLDPRISRRLVAHLGQCADSLQAPLRISVPSSSSSSASAFSPPVSPPPARHMPPPLPPPGTEYVLSSTPSALDLARPMEGLLMTVSPGPSSAPDRATSPGRNPAMPVNASTDPVWRPWSH
Ephemera danica	EdanM013392		SSLLVYRDAIIMRSDQAYLTIHTDYEEQPISRTYQYRKVMKPMLERKRRARINRCLDELKELMVSALQHEGENVSKLEKADILELTVRHLHRLRRQHALTLTPEVTYADRFRAGSIF
Drosophila melanogaster	Espl		MEYTTKTQIYQKVKKPMLERQRRARMNKCLDNLKTLVAELRGDDGILRMDKAEMLESAVIFMRQQKTPKKVAQEEQSLPLDSFKNGYMNAVNEVSRVMASTPGMSVDLGKSVMTHLGRVYKNLQQFHEAQSAADFIQNSMDCSSMDKAPLSPASSGYHSDCDSPAPSPQPMQQPLWRPW
Frankliniella occidentalis	Focchlhmbeta		MISEQAMSPVDMDMDMDMEQVQPISRTYQYRKVMKPMLERKRRARINRCLDELKELMVGALTAEGENVSKLEKADILELTVRHLHRLRREQRLAANPVTDADRFRAGFTHCATEVSRCLAATPGVDVQLGTTLMTHLGHRLNEMDKLAPLSVQVAATTPSSATPPASPASSASCPSPAPQEYAMPLTPASSRNSASPRAPSPITSAVAPAHHSMEFTGGLLKVVDYSVKKPVEVEPMWRPW
Frankliniella occidentalis	FoccM004632		SERRAALSRCARLLALTSDDGDVATTRREVQLCQCIALLDLHHHHYLIMPSHAESIATSYPNMGDYEHEPISRTYQYRKVMKPMLERKRRARINRCLDELKELMVGALASEGENVSKLEKADILELTVRHLHNLRRQRALGLTPESAYADRFRAGFTHCAAEVNNYLTVHAVPAVDRSTSAKLLQHLGTCIRKIDADVQVPTGCPPGVDGGDCPCRDHCGATEMTVTRPLESPYTPPLSPGPSCASESEPTMLESGDEGSVWRPW
Frankliniella occidentalis	FoccM004635		MLMASLRDPYAAAAAAGVGMLAASQLAQLNQLMMQQQQHAHQLQLQHQHQPHSTSPSGTPLPLGGPPLGPPLGQPLGQPLGQPLGQPLGQPLGSPPECQSPPISRTYTYKKVTKPLLERKRRARINRCLDELKELMVGALEAEGENVSKLEKADILELTVRHLQRITRPRDVAEDASRFQAGFSQCASEACHFLLGLPGLDAAVGRRLVAHLGQVVNQVGLGALGQGAAPGMAPRPASTTSTTTTYSPPASPDQHQGHPDADVLQHMARQQHLQQGPAPGDADGEVSSSTSRGGTKRSRSRHGRSDMDDDSEDDDDDHDSDAPVNYTSEALHRQQMKRPRFDFPMGASASGAGTAACAQVWVSSSKESQGSQSGSEDEDKGPMWRPW
Apis mellifera	GB10585		MAPHTSYTPVGGMEYEEPVSRTYQYRKVMKPMLERKRRARINRCLDELKDLMVTALQAEGENVAKLEKADILELTVRHLHTLRAARRLTLTPENSYADRFREGFTQCAQEVSSFLSTPVAAAVHPAAAVSPTANVMINVLQNVYTPPQSPVSVASSSGESVESSNAVWRPW
Apis mellifera	GB17028		QFAIMKKASRKYYLKSILKNLTPDDVRITKPLLERKRRARINKCLDELKNLMIDALETEGEDISKLEKADILELTVRHLQRLQGSRSSTGHLLDTATKSGEVSGENRWLSGFGHCAAEAYRFLSAVPGEGAERLARHLAAGLQKSRQTNSTLKTNVLTQTLASLDLTADLLASSIPIDKSASPNQNAITYRGRIPDAVTFNIPSGCNSGTNVENGEKLERGCVSEMSRDSKEGQTEEKVKTEIKVEDEEEIDVERVDDVDPMWRPW
Apis mellifera	GB19475		MQMHEQIMMVDGQEQPISRTYQYRKVMKPMLERKRRARINRCLDELKDLMVTALAGDGENVAKLEKADILELTVRHLHKLQRQQRLSANPVIDADRFRAGYTHCANEVSRCLAATPGVDVALGTKLMTHLGHKLNSMDKTGPLTIHVAAPQSSPSSSSELSSDEYSMPLTPASSQPSPVRTDIEGISQSHQGLLQVAKPNEPIWRPW
Gerris buenoi	GBUE002455		LDLKLLSFLIIIINQIPYQLKSCYQSVKLCITGSNEGDKMATMSEDEYPRILSDYQSSHYQPAGYLSKAELRKCNKPIMERKRRARINSCLNELKQLILEAMKKDPSRYPKLEKADILEMTVKHLQTVQREQLGGAARADPSVLARFQSGFSECATEVSRYVVGLEGVDKGVRQRLIAHLSGCVAGLRQIAPLAAAATAGNNLIAEDVNNNGETPTITQNEFPTDKVFPHRRSAFTAVRPRTPDQEPIVPLFPATVVSDQEEPEVFVPRKEPVDFSRKRPATEHLVEIPAKRFSDTPPHTPEEEKASSSNEQTDVWRPW
Gerris buenoi	GBUE006496		MTMYEPVQTQMDIEHLQPISRTYQYRKVMKPMLERKRRARINRCLDELKELMVVALQAEGENVSKLEKADILELTVRHLHKLKKESRLVVQDSDRFRDGYTHCANEVSKYLAGVPGVDVVLGKQLMSHLGLRLNELDSTVTVKTPQPQPQDYPMPLTPASSRNSDSPAPFSPGAAIKTTITECSQQLWRPW
Drosophila melanogaster	h		MVTGVTAANMTNVLGTAVVPAQLKETPLKSDRRSNKPIMEKRRRARINNCLNELKTLILDATKKDPARHSKLEKADILEKTVKHLQELQRQQAAMQQAADPKIVNKFKAGFADCVNEVSRFPGIEPAQRRRLLQHLSNCINGVKTELHQQQRQQQQQSIHAQMLPSPPSSPEQDSQQGAAAPYLFGIQQTASGYFLPNGMQVIPTKLPNGSIALVLPQSLPQQQQQQLLQHQQQQQQLAVAAAAAAAAAAQQQPMLVSMPQRTASTGSASSHSSAGYESAPGSSSSCSYAPPSPANSSYEPMDIKPSVIQRVPMEQQPLSLVIKKQIKEEEQPWRPW
Drosophila melanogaster	Her		MMARPEEQKSHVGAKSRSHQYREVFKPMMERKRRSRINRCLDFIKDLLQEVSHLDGETMAKMDMGDVLELAVHHLSKKNCPVATPTTAPTSGVYQSPIDCYWSGFRECVLEVSQFLQHNGYQPSFEFAKELDHLVASTSKSKPNLWRPW
Drosophila melanogaster	Hhal-1		MASPAVYEPVQVDVEQVQPISRTYQYRKVNVMKPMLERKRRARINRCLDELKELMVSALQSDGENVAKLEKADILELTVRHLHKLRKARRLSLTATDDRFRAGYTHCAGEVSKCLASTPGVDVRLGTKLMSHLGHRLNELDVCSPLSVRTSEPAPLSPTYSLPPTPASSRSSDSPAPQEFSGLLKVAPQQVWRPW
Drosophila melanogaster	HLHm3		MVMEMSKTYQYRKVMKPLLERKRRARINKCLDDLKDLMVECLQQEGEHVTRLEKADILELTVDHMRKLKQRGGLSLQGVVAGVGSPPTSTSTAHVESFRSGYVHAADQITQVLLQTQQTDEIGRKIMKFLSTRLIELQTQLLQQQQQQQQHQQQQIPQSSGRLAFPLLGGYGPAAAAAAISYSSFLTSKDELIDVTSVDGNALSETASVSSQESGASEPVWRPW
Drosophila melanogaster	HLHm5		MAPQSNNSTTFVSKTQHYLKVKKPLLERQRRARMNKCLDTLKTLVAEFQGDDAILRMDKAEMLEAALVFMRKQVVKQQAPVSPLPMDSFKNGYMNAVSEISRVMACTPAMSVDVGKTVMTHLGVEFQRMLQADQVQTSVTTSTPRPLSPASSGYHSDNEDSQSAASPKPVEETMWRPW
Drosophila melanogaster	HLHm7		MATKYEMSKTYQYRKVMKPLLERKRRARINKCLDELKDLMAECVAQTGDAKFEKADILEVTVQHLRKLKESKKHVPANPEQSFRAGYIRAANEVSRALASLPRVDVAFGTTLMTHLGMRLNQLEQPMEQPQAVNTPLSIVCGSSSSSSTYSSASSCSSISPVSSGYASDNESLLQISSPGQVWRPW
Drosophila melanogaster	HLHmbeta		MVLEMEMSKTYQYRKVMKPMLERKRRARINKCLDELKDIMVECLTQEGEHITRLEKADILELTVEHMKKLRAQKQLRLSSVTGGVSPSADPKLSIAESFRAGYVHAANEVSKTLAAVPGVSVDLGTQLMSHLGHRLNYLQVVVPSLPIGVPLQAPVEDQAMVTPPPSECDSLESGACSPAPSEASSTSGPMWRPW
Drosophila melanogaster	HLHmdelta		MAVQGQRFMTKTQHYRKVTKPLLERKRRARMNLYLDELKDLIVDTMDAQGEQVSKLEKADILELTVNYLKAQQQQRVANPQSPPPDQVNLDKFRAGYTQAAYEVSHIFSTVPGLDLKFGTHLMKQLGHQLKDMKQEEEIIDMAEEPVNLADQKRSKSPREEDIHHGEEVWRPW
Drosophila melanogaster	HLHmgamma		MSSLQMSEMSKTYQYRKVMKPMLERKRRARINKCLDELKDLMVATLESEGEHVTRLEKADILELTVTHLQKMKQQRQHKRASGDESLTPAEGFRSGYIHAVNEVSRSLSQLPGMNVSLGTQLMTHLGQRLNQIQPAEKEVLPVTAPLSVHIANRDAYSVPISPISSYAGSPNSNTSSTSHSLLTTIDVTKMEDDSEDEENVWRPW
Heliconius melpomene	Hmel1		MSSDPAPLSKTAKYKKITKPLLERKRRARINRCLDELKDLMVGALEIDDDNLSKLEKADILELTVNHLTKLHRPKDPVLEAKKFQAGFGQCAAEACRFIMSVPDLDSNVSQNLIGHLSRMITVQPLTIQVPERPSFSPPISPSSVASDRQHYYSDHDRSSSDAEDSVYSAESASKQWSYVRPNSKQSGPMTGLLTTVDKLVSHHNSENGTINGHRNGSYFNRVPAEAKDVILQKIRQHIMDKRGNENNHYEVNVNADAQLEPRYSRDETYRNDAAYHYPTQSYPNNDTLDLRKVRSPTKPPIVQSLSPNGHIEKKSPREPELPAYEKKSKINVNLHEQCESAMDYSNLPPKKKRKLIEYQEYKKQEEARRQLEAFYAEKKGEGPPADHEIDANKWRPW
Heliconius melpomene	Hmel2		MILPTRTMSPPHGAFHPPTHAHPDEEPVSRTYQYRKVMKPMLERKRRARINRCLDELKDLMVTALQAEGENVSKLEKADILELTVRHLHSLKRKGQLVLKPEMSYAERFRAGFAQCATEVSQFITNATVAANAMHRQGPVDPQAGARLLQHLSNCIRRLETPQVVQPQAMAANSVARPTPVQAIPQATQPPQVLQRTSLVDRGLKRQAEELIDVEAISTKRAYAPPSPPHSPASETDSAQSMWRPW
Homalodisca vitripennis	Hvithlhmbeta		MRGVNVVTSCSHPMMRQKLDSVKIGCCGMEVRHCILRRCFRTGACVMLDARLFPGTINKHDGKRGGLAAYRLTGRRTFPHTCRPTGQLDRIDLSSRDKVTSPYFAQAGTASINTRHFPIAQSGVGQVRYTKASERDVKSSNRVRDWFCLDMNYGHITSKSTSTQQSRTHRAELSDPCRRALMAGHSLLGLAQLLRSVMKPMLERKRRARINRCLDELKELMVTALQAEGENVSKLEKADILELTVQHLHKLRRQQRLAANPVTDADRFRAGFTHCATEVSRCLASTPGVDVRLGTKLMTHLGHRLNEMDRLSPLSVRVVDSASPAPSSPASSTSSSHSSASYSMPLTPASSESSLDGLLKVVDMSVKTRVSEPVWRPW
Homalodisca vitripennis	HvitM000199		MEPVTDHNTAHAHVCSSLMRTHGTRQAIIGASRDSSIGLTLPCSINLTPVSPVMAQSAVRLRLLPIIPLTQRTGPPTSLVPGALSTYLRPCSYPRRRAPTCTSPSVTKPLLERKRRARINRCLDELKDLMMGALEAEGENVNKLEKADILELTVKHLHRITRPRDAAEDVHRFQISVAKLYQISDSDYVFSWKVYDLHCLLQAGFSQCASEACGFLLSLPGLDARVGRRLVAHLGQCLASPLTVQVPPRPRSYSPPVSPRDLPGSSPSGESFRSSPGLSSASYAQDSRSPVLSSTPCAQDLSRPLDGLLMTVSRDQEEEVWRPW
Homalodisca vitripennis	HvitM000200		MNIRQEPIRSYIVHSNDFDDQPISRTYQYRKVMKPMLERKRRARINRCLDSLKELMVTALQAEGENVSKLEKADILELTHNRPTSALRGTMLPSRAADARVHVKYRLEIPRGLDE
Ixodes scapularis	ISCW013710		MPLQVSKPLMEKRRRARINRCLSQLKALLVDSSKPESPRHARLEKADILEMTVNHLQALHRQRRTVPFTMNPAHEYMSLAALTCNSACPARLLDDSEVRHKFRAGYEECILETRRFLCSLADRQLLTNSGADPVSVRDRVLAHLQARAREIEDPDGALASLLDDVVPQSPEPPSPSSSDDATSVERSKSPDQAAAAQTTALPTVAGVRVRPKRLRNGDLILVLPRDLMTGAGVAELSFSDEDPCPSPGDKDRSGTPRSPTHDDVSSTSSSLSASTTSEVSRRAEDLVEGVQEEVWRPW
Daphnia pulex	JGIV11299514		MASTVLSNVEEEQPISRTYQYRKVMKPMLERKRRARINRCLDELKELMSSALASEGENLTKLEKADVLELTVRHLHKLRERQALGLSPSPSSPGSPNSNNSQDKFRAGFTHCAAEVSRYLATSTGLDVTVGQRLLSHLGRCVHQLETFPASGAAIPSASYTPPSSPTQQQQQQSELHRIHRSSVLPPLPVSPALSDVMDSTTSTTMTGPCDYSKYSIRSDLYSPSAVMANVSEKVWRPW
Zootermopsis nevadensis	KDR23061	Enhancer of split mbeta protein [Zootermopsis nevadensis]	MLQDNIDMEQLQPISRTYQYRKVMKPMLERKRRARINKCLDELKDLMVSALQAEGENVSKLEKADILELTVRYLHKLRRQQRLSANPVTDADRFRAGFTHCATEVSRCLAATPGVDVKLGTKLMTHLGHRLNDMDKMSPLSVQVGLPSNPAAGYNTPPGSPAPALSSSSEGTMAAAPASVITTASYYVMPLTPASSTSSAGCLRNSTSPTSANISPDCGGGLLKLADVTVKNESSEPIWRPW
Zootermopsis nevadensis	KDR23063	Enhancer of split mgamma protein [Zootermopsis nevadensis]	MRPDGATYLVPACDYEEQPISRTYQYRKVMKPMLERKRRARINKCLDELKDLIVSSLQAEGENVSKLEKADILELTVRHLHKLRRQHSLGLNPEVAYADRFRAGFTHCAAEVSQYLAAAATSPTSPLNIDATTRTQLLQHLGSCVRHIDKSSSNVLQTVAAADSCPISPHCYNNAYTPPASPQLQGPLALSATIVLTNDESKPPSSSVWRPW
Zootermopsis nevadensis	KDR23064	Enhancer of split mgamma protein [Zootermopsis nevadensis]	MLAPRGIDVADHHHHHHHHHHHLNFEAHDYHVPPISRTIQYKKVTKPLLERKRRARINKCLDELKDLMVGALEAEGENVSKLEKADILELTVQHLHRLRRPRDAAEDAHRFQAGFSQCASEACQFLLSLPGLDARVGRRLVAHLGQCVSAGPLGVTTDPQSPKLRFSTHSPSTAPNQTRSPPGPLSVQVPTSSRLCFSPPVSPSSASPELSPMASFRSPQPILSSTPSVQDLARPITGLLMTVPGKGVDSARKSTEDLRQIQQQQQQQQQHHQQPMWRPW
Lucilia cuprina	LcupA008816		MAPQMEYVSKTQHYLKVKKPMLERQRRARMNKCLDQLKELVAELQGNDAILRMDKAEMLECALTFIKKEVKKPIVPAVIPMDSFRHGYMNAVNEVSRVMAATPGMNVQLGKSVMIHLGGEYNRLLQTSIEQQQHQHEIPCSAPMSPASSGYHSDECDEDSSMSSPAVAAPVWRPW
Lucilia cuprina	LcupA008817		MAPQMEYVSKTQHYLKVKKPMLERQRRARMNKCLDQLKELVAEFQGNDAILRMDKAEMLECALTFIKKEVKKPIVPAVIPMDSFRHGYMNAVNEVSRVMAATPGMNVQLGKSVMIHLGGEYNRLLQTSTEKQQQQQEIPCSAPMSPASSGYHSDECDEDCSMSSPVIAAPVWRPW
Lucilia cuprina	Lcupe(spl)		MSNMEYTTKTEIYQKIKKPLLERQRRARINKCLDGLKQLMVDLNGNSKILRMDKAEMLETTIVYLRQHVKQQKMQTQQIPMDSFRNGYMNAVNEVSRVLASTPGMTVEMGKSVMTHLGRSYNRLQQEHEQREQQQQQQQKMQPLTIDCPLSPASSGYHSDDNDSPAVSPAATPAPVWRPW
Lucilia cuprina	Lcuphlhm3		MVMEMSKTYQYRKVMKPLLERKRRARINKCLDDLKDLMVECLTQEGEHVTRLEKADILELTVEHMRKLKQRGNLALRTTTLNAHVESFRSGYVHAADQISQVLLQQYIDDEVKGKLMKFLSSRLMDMQHNVLIHSTTNTSSSTPAMQKTFFDNVIFREQTKSLGTTTATTSPHYNHTTAKTNQIMDNNITDDLKENDMIDIITVDNNSNSMDTNSVLSSDSNNSETVWRPWQKESTEMYKI
Lucilia cuprina	Lcuphlhm5		MAPQTEFVSKTQHYLKVKKPMLERQRRARMNKCLDTLKELIAEFQGNDAILRMDKAEMLESALEFMKVECKKPIQPISKIAVAPMDSFRNGYMNAVNEVSRVMAGTPGMSVNMGKAVMTHLGSEFNRLLHTQQVPQINTQLPSSNSSVSSKAPLSPASSGYCSDSEDRQSVASPAVNQTMWRPW
Lucilia cuprina	Lcuphlhm7		MATKYEMSKTYQYRKVMKPLLERKRRARINKCLDDLKDLMAECFQSNGENNVKFEKADILEVTVQHLRKLKQQKEQIAHNNVAAQQSFRSGYIQAANEVSRCMASLPKVDVQFGTKLMTHLGLRLSQLEAPQEIPTAVSTPLTVTCSTPHTSTAMYSPVSSGYASDSDYSRSSPALSQPQGLLQQVSNNNNSTPVWRPW
Lucilia cuprina	Lcuphlhmbeta		MVLEMEMSKTYQYRKVMKPMLERKRRARINKCLDELKDIMVECLTQEGEHITRLEKADILELTVEHMKKLRAQKQLRLNGNPDSKLTIAESFRAGYIHAANEVSKTLATVPGVSVDLGTQLMSHLGHRLNYLQVIVPTAVTPLGVTPASSTHFAAMPPQTHLGSSSMCSSPEPSLITPPPSECGSSDSGSCSPTPSESASMWRP
Lucilia cuprina	LcupS1716_1		MSEMSKTYQYRKVMKPMLERKRRARINKCLDELKDLMVATLESEGEHVTRLEKADILELTVSHLQKMKQQRKLSSSSGNTTMNQAEGFRSGYIHAVNEVSKSLSELPGVNVNLGTQLMTHLGQRLNQLQ
Lucilia cuprina	LcupS1716_2		KFMTKTQHYRKVTKPLLERKRRARMNLYLEELKELIVDTMEQQGEHVNKLEKADILEMTVSYLRNQKGAGANETTTNDLTKRPLNVEKFREGYTQAAYEVSKVFSTVPGLNVDFGTRLMKHLGYQLKDLKQ
Leptinotarsa decemlineata	LdecA006636		MSYAAVQESQPISRTLQYRKVMKPMLERKRRARINRCLDELKDLMVSALATDGDNVSKLEKADILELTVSHLQKLKRQQRLSVNPVVEADRFRAGFTTCAKEVSKCLASTPGVDVHLGTKLMTHLGHSLKGMDRVSPLSVPSAYTPPASPVYDEGIQYHMPPSPSSSSRSSPSPINYSVDVHTESVWRPW
Leptinotarsa decemlineata	Ldechlhmbeta		MLSSTVEEPQPISRTYQYRKVMKPMLERKRRARINRCLDELKELMVTALQSEGENVSKLEKADILELTVRHLHKLRRQQRLSTNPVIDADRFRAGYTHCANEVSRCLAGTPGVDIQLGTKLMTHLGHRLNEMDKVSPLVIQVSSPYTPPVSPNLEHPYTMPLTPASSNSSRCSPSPNQPMDCSTAGLLKVAQKEEVWRPW
Ladona fulvata	LFUL008934		MLHESPVVPNVEMEQLQPISRTYQYRKVMKPMLERKRRARINRCLDELKELMVGALASEGENVSKLEKADILELTVRHLHRLRRTQRLAAACPTADADRFRAGFTHCAAEVSRCLAATPGVDVRLGTMLMTHLGHRLNDLDKNALNAQQSAEYSSNPTPPATSFSPLTVQVPQSGANVTFSTYTPPGSPDSSTFTSTTMSPSPSPVSGQTVDSKSGSISGSYCVMTMSGGLLKVVDETIKSSTAHVEKVWRPW
Ladona fulvata	LFUL017858		MRSENPTNEYGSTSDHEEQPISRTYQYRKVMKPMLERKRRARINRCLDELKELMVGALAAEGENVSKLEKADILELTVRHLHRLRRTQRLALTPEAAYADRFRAGFSHCAAEVSRYLGAVTSANGGGVEAHVGARLLTHLGHCLQNIEKPQQQHSPTAIGRPQGTTQLPLTGDMGRSNSAPVHNYAYNTPPTSPQPLSPSNAHESVIVCHPESKIASPTIESQGAVWRPW
Latrodectus hesperus	LHES002381		MSEKLHFNKISNFHFILFYISGSSKCIENCEVGFTTDLSKLKVSKNEKSPGELLKNFFIFYWKFDFTTKIVCPYLGKDLHIKEMLESDDENLKGFEITPMCIQDPLLLSCNVGRNVKPKVFYAFKRALLAAIEILDDERNSFQLLFNEYEYKKRNNQIFYPPFSETEFSFYINLIYRDCTLLLQQTNWKDIWYESVCQSVLDLLRYGLLIECEVIEKSKDSDKNSLEKQDIGNSHNLELLMSIQCAVYHRTYVGRSHVKEIPPVDCDSEQFHNKVIKEEYIISNYLIQQNVLLSSPEPYFWFYCDCYAHKFDELVSTLVVLHPLTQSKEFKSVSNFLSSFIPQRVTKMMSENTNPFDFPKVC
Latrodectus hesperus	LHES005588		LEYHPCVTMPAERPVSKASENRRATKPIMEKRRRARINQCLSELKTLILDALNKDPSRHSKLEKADILEMTVRHLQNIQRQQMASAISTDSSVLNKFKAGFNECATEVTRYVSRIEGVDPALRQRLIAHLSNCLTTMNTASHFQQQQQQASNLTFNSTFPGMLQSLSVQIPAGIPTVGIVSANRSSSGDINNNNSSTNTQNGKLFTGLSVIPSRLPNGDFAFLLPSQSIPSSGSMSFHLPSSVSASSSLPSSSGPDRNSQSSWPPTSPSSKRSASPDAMSEDNVVLSPTCSDAGSDVFIDTYHHSKIHLPVQPMKEMVLSPVPRPMHRASPLKDRHNHTMPRHNQIIEAENVWRPW
Lutzomyia longipalpis	Llon_1		MAPNHGFLLQNTMAEPVSRTYQYRKVMKPMLERKRRARINRCLDELKELMTGALQTDHKNSFENNKDSF
Lutzomyia longipalpis	Llon_2		MKFEIPYIANGPSSEEYPTVIVKQGKSPSPQPEPVSRTYQYRKVMKPMLERKRRARINRCLDELKELMVTALQSEGENVSKLEKADILELTVRHLHKLRRQQRLCANPVIDSDRFRAGFTHAANEVSRCLASTPGVDVTLGTKLMTHLGHRLNELDKIQPLSIHVSQPPYTPPSSPSTSVCSSEAGGTHYAMPLTPASSRSCRSPSPRADSLGATAGLLRVAPALQVTAGGVWRPGRWGQPSQTTPKLPHIVHFAPRPTCKEYQFQKIDPPISVFLFNYI
Limnephilus lunatus	Llun_hlhmbeta		MSYEVAYENNTAFGPEGVRPVSRTYQYRKVMKPMLERKRRARINRCLDELKELMVSALQAEGENVAKLEKADILELTVRHLRGLRRADRFRAGFTHAAAEVSRCLASTPGVDVALGTRLMTHLGHRLNRLDSEPAYSPPAYSAPPTPAPSEHLPPTPASSPEPCAMDCTAATMISYCPEPLWRPW
Loxosceles reclusa	LREC008391		LTNRYGCRAVTVGGAILASSGLILSIFAPNVPCLFFTIGLCTGAGFGLMYLPSIVSVTCYFEKKRAFATGMAVCGSGMGTFALAPLTECLVEYYGWQGAMLIVAGLVLNCAVFGALFRPLEMTAPPTKNPPSHYSKTNGYVAEANNSSVTPLMSDDEGKDKHCDEVLRRHSKTSNGFIVLRETVKRDSAPAMDSFVVFKGCQTTPSTPVTEEEISLHNVAKESNGHLDHFKNINGFLNPQSSIDEISPLRSTMTIPSDFLRRKVENSPLASFVCSSASLAQTNKELLQLESNSQPLSGGLLYRQDLFYSGSMQNISKYRSHPNICYSSVISADRSSRLEKKIFGCCPQEIRDAFIEITDFSLLHDPIFLMFGISNFLTSIGFNVPYVYTKDRVTELGIA…
Mayetiola destructor	MdesX1_4_1		MLGRAQGINDKRIANGNYTNSFYLRQKKTACVCVCCFFFFFLVYIVQKNFFHFWFLKFKEIMPITKINSLFFRSLCSFLQEGENVAKLEKADILELTVRHLHSLRRQNGLSTRSENSYAEKFKAGFRHCAAEVSNFMGVVDQKTSSQILKHLNGCISHMERSTNVAFSPQAYPQSNRLQPINVPANRPTIQIQSPNQINAHAIGQSMPPPPVRSPMQQQYFHSMRMHDNYSNRSANSTPESLNESSTRINTPPLSPKIDIDDSSVWRPW
Mayetiola destructor	MdesX1_4_2		MVYAAPQQPSVIVKGQKSGSLASLEPLSRTYQYRKVMKPMLERKRRARINRCLDELKELMVTALQAEGENVSKLEKADILELTVRHLHKLKRQQRLAANPVIEADRFRAGFTQAANEVSRVLASTPNVDVTLGKRIMSHLGHRINDLDKVQPLSIHVGQTIYSPASSPCSDYAMPLTPSSSRSSHSTSPSPRPTEYTTNIPQGLLKVAPSQKECWQPWK
Megachile rotundata	Mrot882617		MMSYEYPHPVSRTYQYKKITKPLLERKRRARINKCLDELKNLMIDALETEGEDISKLEKADILELTVRHLQRLQGSQPSVLPATMANNAEVSAESRWLSGFGHCAAEAYRFLSALPGEGAERLARHLAAGLQKSRQTNSSLKTNLLTQILANLNLKVDLASPALVNPAIEDNRVTSTSQNVINYANTTTETTTLNLSTRRNSTTMIEDTEAVDEDGSRIKDSREQRAAKRVKTEMKIEDDEEIDVERVDEADPMWRPW
Megachile rotundata	Mrot882729		MAPQTSYAPVAGMEYEEPVSRTYQYRKVMKPMLERKRRARINRCLDELKDLMVTALQAEGENVAKLEKADILELTVRHLHTLRDARRLTLTPENSYADRFREGFTQCAQEVSSFLSTPVAAAVHPAAGAQLMRHLGGCLRRLEGPAGNSSSGNQTKVAPASPATNVMVNVPQNVYTPPQSPVSVASSSGESTESNAVWRPW
Megachile rotundata	Mrot882836		MQMHEQMMMVDGQEQPISRTYQYRKVMKPMLERKRRARINRCLDELKDLMVTALAGDGENVAKLEKADILELTVRHLHKLQRQQRLSANPVIDADRFRAGYTHCANEVSRCLAATPGVDVALGTKLMTHLGHKLNSMDKTGPLTIHVAAPQSSPSSGSELSSDEYSMPLTPASSQPSPVRTDIEGISQSHQGLLQVAKPNEPIWRPW
Manduca sexta	Msex2.02576		MSSDPAPLSKTAKYKKITKPLLERKRRARINRCLDELKDLMVGALEIDDDNLSKLEKADILELTVNHLTKLHSPKDPVVEAKKFQAGFGHCAAEACRFIMSVPDLDANVSQNLINHLSRLITAQPLTIQVPDRPNFSPPASPSYVISDRQQYYSDHERSSSDAEDSLYSGDGGSKSWSYNRPSPKITQKSSGLLTTVDKLVVPNHGTDASNAPVNAQRNAYFNRVPPEAKDIILQKIRQHIMDKRGNENYDANVRPELTETKYLHRNDAYKSEFPYQYSLADIPLNNDTLDLRKVRSPMKSTEAHSPKKSVPYLGCNQPETPLSESKEVAANLPEQCELPMDYSNLPPKKKRKLLEYQEYKKQEAARRQHEGFYGEKKDRQEDRPPADEESKWRPW
Manduca sexta	Msex2.02577		MILPARTMSPHGVFHPPHEQPEDEPVSRTYQYRKVMKPMLERKRRARINRCLDELKDLMVTALQAEGENVSKLEKADILELTVRHLHNLKRRGQLVLKPEMSYAERFRAGFTQCATEVSQFIANATLAANAMQRQGPVDPQAGARLLQHLSNCIRRLEAPQVVQPQPITPNGVARPTPLQPIAPAPQPQQPPQIQRITPERGLKRPCEGPTDAEAVLAKRAYAPPSPPHSPASESDSAQSMWRPW
Manduca sexta	Msex2.02580		MPHSPTHWSLPTPASELPAGAARRRAARGERRHIAPSALIHACVAACARAGDCLRGARAARRVSPRAPAAAAPHRWRVWELDGSLRSHDRAPSVPYISPRPTATPHSAFYARRKRTHSLTTQTLNMSYEIAYSLADDGPQPVSRTYQYRKVMKPMLERKRRARINRCLDELKELMVSALQSEGENVAKLEKADILELTVRHLHKLRRQRRLSLNPTVDVDRFRAGFTHAANEVSRCLASIPGVDVRLGTQLMTHLGHRLNDMQRAATGADTPPASPPSPALSTASSSSGYVSPSPPASPVPLHTATPLDCTTTFKSPAVWRPW
Daphnia pulex	NCBI228834		MAPVVTLDFASETPISRTVQYKKVTKPLLERQRRARINRCLDELKDLMAGALAAEHGEAGMAKLEKADVLELTVRHLHKLRRERRLAANPVVASDRFRAGFTQCAREVSVALAAIPGVDVTLGTRLMTHLGHALNGLDAPTTTTPLLTSTPVPTAITTALPIRSYSPPDSPDSITDAHELQQQTMCWRPESPLSSGYGSDTNAMERPSSKTSSTSSVWRPW
Daphnia pulex	NCBI234834		MPSHPPATNTWDDKESVSRTMLYKKITKPLLERQRRARINRCLDELKELMSAALAAEGENLTKLEKADVLELTVRHLHQLHREGELSLNAVGGGGGGIFNRPPSAAAAAVAAAPADRRRYQGGFIACAQQVASYVMKTPGLEPGLGQRLLAHLARCSQQISPEPQHQSVPPSPVLGLAGLPPLSLPPTLPHQPQQQPEGANFGSTAFPSLSLPVDYHAPSAREYSITAQFQVYRPPVAPQPLRITPDLPPAHPAHEGSSDESVSPGSKRRASPDFPHIPKKRYAHFNFDESAGRLRTESESNEPVASTSNSSPGSAAAAHPPSSDCYVVESQIVQLSPRPPSSSDGKDTDSMWRPW
Orussus abietinus	Oabihlhmgamma		MQMHEQILADGQEQPISRTYQYRKVMKPMLERKRRARINRCLDELKDLMVTALAGDGENVAKLEKADILELTVRHLHKLQRQQRLSANPVIDADRFRAGYTHCANEVSRCLAATPGVDVALGTKLMTHLGHKLNSMDKTGPLTIHVASSPQASPTSGASDVGSEDYSMPLTPASSQPSPVRTDVEAASHQGLLQVAKSAEPVWRPW
Orussus abietinus	OabiM003770		MCAHPGLDGPSLFIQITKPLLERKRRARINRCLEELKDLMVDALETEGENISKLEKADVLELTVRHLQRLQASRPSGLSAQASPGDESAESRWQSGFGHCAAEACRFLSALPGEAAGRLARHLALDLKSTRRVMPKPTLTSSEVLMDSTVSSSLNLPIEASRSPDFGRISSPMGPSNLLEDVEKPSSLLLPRSKGPGEEETSEGDDCSLADDAVDLGDKVKEDATSSQVIMEEEEEIDVERVDETDPMWRPW
Oncopeltus fasciatus	OFAS009677		MQQYEPQPVSRTYQYRKVMKPMLERKRRARINRCLDELKELMVSALQSDGENVAKLEKADILELTVRHLQRLSRESGPGGLSLQQPGKQQPAGDDRYSEGWASCLKEVAAYLGGGGLDPEAGLRLVSHLSRPREAGQPQPVWRPW
Oncopeltus fasciatus	OFAS011857		LDTVRDTSPLLSLSSPVLDCQHSLDSSRLDLVLVLCSVTLLKNMSTMYEASPVDVEQVQPISRTYQYRKVMKPMLERKRRARINRCLDELKELMVSALQSDGENVAKLEKADILELTVRHLHKLRKARRLTLGPQQSPTPAPLSPTDDRFRAGYTHCASEVSKCLAATPGVDVRLGTKLMTHLGHRLNELDTAPTSPLSVRVCEAPLSPAYSLPPTPASSRSSDSPAPEFSGLLKLAPQQVWRPW
Onthophagus taurus	OtauA001741		MAPTAFMVQNEFGEEPISRTYQYRKVMKPMLERKRRARINRCLDELKELMVSALQNEGENVSKLEKADILELTVRHLHNLKRQHQLVVTTDSSYADRFKAGFSQCAQEVSHFIAAPTKLIDPASGRKLMQHLGTCVRQLEQSPQQNNNNNSYPHPSYSPPITPNNNNCNNKGFDEQQVRHQVQQNMWRPW
Onthophagus taurus	Otauhlhmgamma		MATTSYEILSAEEPQPISRTYQYRKVMKPMLERKRRARINRCLDELKELMVTALQSEGENVSKLEKADILELTVRHLHKLRRQQRLSANPVIEADRFRAGYTHCANEVSRCLASIPGVDVGLGTKLMTHLGLRLNEMDKVSPLTVHVSTTTPYTPPGTPTPESVYQMPLTPASSTTSSVQAPGSPIDCSTTGLLKVAQNNEQVWRPW
Pogonomyrmex barbatus	PB12775		MQMHEQIILADGQEQPISRTYQYRKVMKPMLERKRRARINRCLDELKDLMVTALAGDGENVAKLEKADILELTVRHLHKLQRQQRLSANPVIDADRFRAGYTHCANEVSRCLAATPGVDVALGTKLMTHLGHKLNSMDKTGPLTIHVTAPQSSLSPTSELSADEYPMPLTPASSQPSPVRTDIDAVSQSHQGLLQVVKPNEPIWRPW
Pogonomyrmex barbatus	PB12783		MSPHTGYTPVSGMEYEEPVSRTYQYRKVMKPMLERKRRARINRCLDELKDLMVTALQAEGENVAKLEKADILELTVRHLHTLRAARRLTLTPENSYADRFRDGFTQCAQEVSTFLSTPVAAAVHPAAGAQLMRHLGGCLRRLEGPAGTKHVVPTAATAAATKTTTTQAPTSQTNVPQNVYTPPQSPVSVASSSGDSSESSNAVWRPW
Pogonomyrmex barbatus	PB12785		MAKMREIVWSTNIRPRSSIMIVVRSITEGENISKLEKADILELTVRHLQKLQASRSSGLSATIASGDEISAESRWQSGFGHCAAEACRFLSSLPGEAAERLARHLAAGLQTGRQTNSPVIIVFDLWVIINGPATKGKRQEDGRVLRSDKEYIRDFLLDLVNSRIEGNGISRHDRKGKRRFLIAAFRFSMKCDVSRRLSYGLIRQY
Pediculus humanus	PHUM000172		VEIEHIQPISRTYQYRKVMKPMLERKRRARINRCLDELKELMVAALQAEGENVSKLEKADILELTVSHLHKLRRQQRLASNPVTDADRFRAGFTHCATEVSRCLAATPGIDIKLGTKLMTHLGHRLNDMDKTSPLSVRVGPAYTPPVSPVTSTEENSYLMPLTPASSASSHSPVLDYSSSSGLLKVVEMPAIMKPTDSMWRPW
Pediculus humanus	PHUM009020		MRSDGRYTMNPELEDQPISRTYQYRKVMKPMLERKRRARINRCLDELKELMVAALQAEGENVSKLEKADILELTVNHLQKLRKQHTMNVSRDTSYAERFRAGFTQCAAEVSTYLATLPIAAAVDPTSTSKLLQHLGTCIRKLESSNVHFEKNASFSSQSSCGSQQNSYNIIQKLQHSTLIQNHDDVENSVWRPW
Parasteatoda tepidariorum	Ptep-hes1		LEYHPCVTMPAERPPSKASENRRATKPIMEKRRRARINQCLSELKTLILDALNKDPSRHSKLEKADILEMTVRHLQNIQRQQMATAISTDSSVLNKFKAGFNECATEVTRYVNRIEGVDPGLRQRLVSHLSNCLTTMNTASHFQQQQHPSNLTFNSSLPGMLQSLSVQIPGGLGIMPANRSSSGDINNNSSPSAQGGKMFTGLSVIPSRLPNGEFAFLLPSQSIPSSGSMSFHLPSVSASSSLPSSSGPDRNSQSSWPPTSPSSKRSASPDAMSEDNIVLSPTCSDAGSDVFIEPYHHSKHHHAHMQPFKEMVLAPVPRPVHRSSPMKDRNSQLMLRHPENVESENVWRPW
Parasteatoda tepidariorum	PtepM025541_		LFRIKNILLNSFFWSRIEIMTMPSAKPTPMGLNENRKASKPLIEKRRRARINNSLAQLKSMVVESATNNQPPNGKPPKLEKADILEMTVTHLKKIHHGLMKVPDDEKYMAGFSYCMKEKH
Pachypsylla venusta	Pvenhlhmgamma		MMYESGAETMPNVVDIEQLQPISRTYQYRKVMKPMLERKRRARINRCLDELKELMVTALQSEGENVSKLEKADILELTVQHLQKVRRQQRLASNPVTDADRFRAGFTHCANEVSKCLAATPGIDLRLGTKLMSHLGQRLNDMDKLSPLSVRVMDVCTPPPSPHSDVYSMPLTPASSGSSQTDSWDFTSQSSYKMCESLPSPKSVWRPW
Pachypsylla venusta	PvenM000316		LCYSHELRVTFSSSRVFIMLRYPQISHQPPISRTLQYKKITKPLLERKRRARINRCLEQLKDLMVGALERRLLDSILMGSEESDCYFPHNYDYKDEITRMANILENRDFVELYKRSIPDL
Solenopsis invicta	SINV15880		MQMHEQIIIADGQEQPISRTYQYRKVMKPMLERKRRARINRCLDELKDLMVTALAGDGENVAKLEKADILELTVRHLHKLQRQQRLSANPVIDADRFRAGYTHCANEVSRCLAATPGVDVALGTKLMTHLGHKLNSMDKTGPLTIHVTAPQSSPSPSSELSADEYPMPLTPASSQPSPVRTDIDAVSQSHQGLLQVAKPNEPIWRP
Solenopsis invicta	SINV15898		MSPHTGYTPVSGMEYEEPVSRTYQYRKVMKPMLERKRRARINRCLDELKDLMVTALQAEGENVAKLEKADILELTVRHLHTLRAARRLTLTPENSYADRFRDGFTQCAQEVSTFLSTPVAATVHPAAGAQLMRHLGGCLRRLESPAGAKHALPTAAVAAAKTTQAPTSQTNVPQNVYTPPQSPVSVASSSGESSESSNAVWRPW
Solenopsis invicta	SINV15900		MFKINNRKFLRKCPDVGMFDHWDTEGENISKLEKADILELTVRHLQKLQASRPSGLSAAIASGDEISAESRWQSGFGHCAAEACRFLSSLPGEAAERLARHLAAGLQTGRQTNSPVIIVFDLRPKANLLSPTLVNLDRIANVVAPCPVGTSSEIDSAIHSTNASSIRSTHHADKIVGGIHDAGASTTTTATTTTTVSSTPRCRASMSLVNGDEKLSVNCSAKPKSLRDRRPPTMATTTTKNKTNDPHDADDDEEIDVERVDDHDPMWRP
Acyrthosiphon pisum	XP001946911		MSSVATEMQQPVSRTYQYRKVMKPMLERKRRARINRCLDELKELMVVALQNEGENVSKLEKADILELTVRHLHKLRRQQRLSGNPVTEMDRFRAGYTRCASEVSRCLAATPGLDVTLGANLMTHLGHRLNSIQPTGPTTATATSPATPLTLNTDTSSSSSSASSSSSSSASSSCSSPPPPQSPTGSTTSSYPMPLTPNSMVSTGCSVKNDNASVWRPCYNTPRACTYIDTFIAIRLAELIPKRESNTLIKQR
Acyrthosiphon pisum	XP001949114		MRPAAELRPSYRVQMHMQMQQQQQHYQHQHQSGSEYDEQPVSRTYQYRKVMKPLLERKRRARINRCLDELKDLMVVTLQAEGENVSKLEKADILELTVRHLHKLKRHNALGLTGVDSVYADKFRAGFAHCATEVSNYLTSDVRSPPVDPSAGVKLLHHLGACMRKIDVDSNRPASGPVATAATTADQYRPYTPPSTPGSELKEDPNSVCWRPW
Acyrthosiphon pisum	XP001949200		MFSPTPSPISRTVTYRKITKPLLERKRRARINRCLDELKDLMFSALEAEGENVDKLEKADILEFTVKHLQKITRRDLVEEAYKFQEGFSHCASEACSFLLSLPGLDSVVGRRLVEYLAKSVSRALESQLPAAAAAATAAAAAAMAATDKRAVATASEDRTPPQPPDNTPPTPPPSAAAATVLALPCPVGGTVAGDIATTGTTVHFAAIAAASPTLKPVALNASNRGPPHTVIRPKPTRPAFGRSPPTLQQDAAAAAAAAALRDPMWRPW
Tribolium castaneum	XP972493		MAPTPYMDEPISRTYQYRKVMKPMLERKRRARINRCLDELKELMVTALQSEGENVSKLEKADILELTVRHLHGLKRQHQLVIPPEGYADRFRAGFTQCAQEVSQFLTTPTETVDAVAGRKLLQHLGACVRQLECAQVYTPPASPQVKASMWRPW
Tribolium castaneum	XP972685		MLSVEEPQPISRTYQYRKVMKPMLERKRRARINRCLDELKELMVTALQSEGENVSKLEKADILELTVRHLHKLRRQQRLSANPVVDADRFRAGYTHCANEVSRCLASIPHVDVQLGTKLMTHLGHRLNEMDKVAPLVIQVAYTPPGSPAPTVYSMPLTPASSQAPSPNQPMDCSTAGLLKVAHKTDDVWRPW
Danaus plexippus	EHJ69886.1		MSYDLAYPITDDGPQPVSRTYQYRKVMKPMLERKRRARINRCLDELKELMVSALQSEGENVAKLEKADILELTVNHLHKLRRQRRLSLNSTVDTDRFRAGFTHAANEVSRCLASIPGVDVRLGTQLMTHLGHKLNDIQRAANTDTPPASPPSPALSTASSSSGYVTPSPPASPIPIHTAVPLDCTTNCSKTSVWRPW
Danaus plexippus	EHJ69428.1		MSDPAPLSKTAKYKKITKPLLERKRRARINRCLDELKDLMIDDDNLSKLEKADILELTVNHLTKLHRPKDPVMEAKKFQAGFGQCAAEACRFIMSVPDLDSKVSQNLVGHLSRLITSQPLTIQVPERSSFSPPTSPSSVVSDRHHYYSDHERSSSDAEDSVYSGDSATKQWTYKPSNKQSLPVTGLLTTVDKLSPHNPEHTFNGHRNGTYFNKVPAEAKDVILQKIRQHIMDKRGNEYVGHMDVNANADIPNENRYLREEVYRSEAHHYPVHYTTNDTLDLRKVRSPARQAQEKLNSPPEPIHPNSESEHLDKKLQISVSVPEHCESPMDYSNLPPKKKRKLIEYQEYKKQEEARRQNAFYEEKERRYGAPSDSENDANKWRPW
Danaus plexippus	EHJ69429.1		MKPMLERKRRARINRCLDELKDLMVTALQAEGENVSKLEKADILELTVRHLHSLKRRGQLVLKPEMSYAERFRAGFAQCATEVSQFITSATVAANAMQRQGPVDPQAGARLLQHLSNCIRRLEAPAVQPPVVQPQPIAPGGVARPTPVQAVPPVLPTQAPQIQRTLERGLKRLAEEPIDVEMLDTKRVYPPSPPHSPASETDSAQSMWRPW
Halyomorpha halys	Hhal-1		MASPAVYEPVQVDVEQVQPISRTYQYRKVNVMKPMLERKRRARINRCLDELKELMVSALQSDGENVAKLEKADILELTVRHLHKLRKARRLSLTATDDRFRAGYTHCAGEVSKCLASTPGVDVRLGTKLMSHLGHRLNELDVCSPLSVRTSEPAPLSPTYSLPPTPASSRSSDSPAPQEFSGLLKVAPQQVWRPW*
Hymenopteran taxa
Copidosoma floridanum	CFLO012108-PA		MEKRRRLRINQSLAALKALILDSARLENTKHSKLEKADILELTVRHLQRQRSLATPGLSRYKAGYQDCSREKQPRWSDTGEKKHLGSSGELCVSLRVCLSVGKKRKSV
Copidosoma floridanum	CFLO017133-PA		MSGSDDEFEPQIQTGMSKAELRRSNKPIMEKKRRQRINNCLDELKSLILEAMKKDPTRHSKLEKADILEMTVKHLQQIQRQQLSSAVATDPVVLTKFRSGFSECANEVSRYVNHLENVDPTVKQRLVSHLNNCVSNLQQPLSPFYNHYVPYMPERLYPEVKVGFQADVQGCGGGDENNNSSHGATAPGPRIQIPSNVQLIPSRLPTGELALLVPPSANITGNFPGFFPPTGSEQQSTPTGNTRIGTPSAFTAVQRTHSPLLSPSTSTTSSFEESLMAHGSESYPTCFKVPEQSPASSSSSSSSSSYSSPETQKPQISSSSDRSSPPQLLVPVEQQQPQRSEANSPPTTGLVKREPLSVITDKCNRTLGGLLPSTRREQHYHSLKRHASSEGLVLQLGEQ…
Apis mellifera	GB40519-PA		MTARLHSLRHQEKKSAGNTHRHYHHHHQQSQHQQSVHQGPSPAASPSPSLSPSPKHSDGRRANKPLMEKRRRARINQSLAALKALILDSARLENTKHSKLEKADILELTVRHLQRQRSLAQPGLSRYKAGYQDCSREVSRYLDAPDIITGNTTPMDPAVKQRLLRHLDSCVSELDLDLGSRPDSGLGSSPGSVTDRVTGSGSPGPLEHHVPSTAHCSTSLNPVGLIKAEIPDIEPARPDSSTTAGDENNNNSNSSSNGNSRPTSAFGQVNTTNLDSHHHHPPPPPPPGISVIDQASSSQQNPNMLSVVQVIPSRLPDGQVVFLLPSHYVQLAAAAAANGISIGPNPPTAIWAATNMSLLKATDKLAAKRPHEDIQEWQDAATVAVNAAAAAVAATVAAA…
Apis mellifera	GB43778-PA		MQMHEQIMMVDGQEQPISRTYQYRKVMKPMLERKRRARINRCLDELKDLMVTALAGDGENVAKLEKADILELTVRHLHKLQRQQRLSANPVIDADRFRAGYTHCANEVSRCLAATPGVDVALGTKLMTHLGHKLNSMDKTGPLTIHVAAPQSSPSSSSELSSDEYSMPLTPASSQPSPVRTDIEGISQSHQGLLQVAKPNEPIWRPW
Apis mellifera	GB43788-PA		MAPHTSYTPVGGMEYEEPVSRTYQYRKVMKPMLERKRRARINRCLDELKDLMVTALQAEGENVAKLEKADILELTVRHLHTLRAARRLTLTPENSYADRFREGFTQCAQEVSSFLSTPVAAAVHPAAGAQLMRHLGGCLRRLEGTSSAANLGTTTSNNNTTTTTAAASTTTVASSTSVSKTTPAVSPTANVMINVLQNVYTPPQSPVSVASSSGESVESSNAVWRPW
Apis mellifera	GB43791-PA		MMSYEFPHPVSKTYRYKKITKPLLERKRRARINKCLDELKNLMIDALETEGEDISKLEKADILELTVRHLQRLQGSRSSTGHLLDTATKSGEVSGENRWLSGFGHCAAEAYRFLSAVPGEGAERLARHLAAGLQKSRQTNSTLKTNVLTQTLASLDLTADLLASSIPIDKSASPNQNAITYRGRIPDAVTFNIPSGCNSGTNVENGEKLERGCVSEMSRDSKEGQTEEKVKTEIKVEDEEEIDVERVDDVDPMWRPW
Apis mellifera	GB47783-PA		MSGSEEELESHAQPGMTKAELRRSNKPIMEKRRRARINQCLDELKSLILEAMKKDPARHSKLEKADILEMTVKHLQAVQRQQLSTAVATDPAVLTKFRSGFSECATEVSRYVSHLENVDPVVKQRLVSHLNNCVSNLQQMAPFYSHYVPYMPERLYPEVKVGFQSDFQNGDENNNGSARIQIPNGVQLIPSRLPTGELALLVPQSATISANFPFFPPAPESISKISRSSAFTSIHRPQSPLLSPSTSTSSYGEESHQSEHYPQANSPNHQERQFKVPGQSPASSKSFSSSPETQKPQISSTSDSKSPVSTFLETKSDIGYRKEIADSSESLNSNGMQNLRQPLSVITDKTYNCTGSLPPRKEAIKRHNSDGLLAISDKKARYQEAISSTMNSSNGHLKS…
Apis mellifera	GB47799-PA		MVTGVGATMPTGGVTVGATPPAQHVPQEAGQPPAQTTTTTTTTRRSGENRRSNKPIMEKRRRARINNCLNDLKTLILDAMKKDPARHSKLEKADILEMTVKHLETLQRQQVALAAATDPNVLNKFRAGFTECAGEVGRFPGLDASVKRRLMAHLASCLGPVEASNNNGQTANQQPVQPAPPTTQLQVHILPQVDATPRIQVQQSNGIFFTNANGMGLQLVPTRLENGDIALVLPAGAKATPVASPATSPAPTSPMPALIPIPQRTASTASASSSSSSASSTSTSAASPVAFEAPPATFRDQPTAYTNGGNSHRDVATSPANGYTSDPEFDPRVYSSPPLQKPLALVMRKSVVREVEEKPWRPW
Apis mellifera	GB51105-PA		MWRVVVARSDENSTLLSSEIGSGPVGPNHIPSLSGPPSGHHHHHWGYPPPPHPSYQPQHSDVSRHHHDPRPPHDLRHPATATADLRPQEIRHEMHRPDLRHQPSELHRPEMARHHQDLMRPDMATEIRSSHEFPDLKIDVADIRNQESGQQQQQQQQQQQQQASQQGQAHQQRSLKRTMSDSDCDDVFSEESGKEPCNSPGGDSCQHASRKRRRGMIEKKRRDRINASLGELRRLVPAAARDPHSGKLEKAEILQLTVEHLRTLRNKGPEGYDSTKLAMDYHASFHREHHHPPPAAPVPPPVTSLSSTSTSTNYETASTVSAGMPPGTGTMPPILGGGALGWGQYPGQYPQQQHGKPYRPWGAELAY
Apis mellifera	GB52039-PA		MVTHSMDNILNMQYYPTNSQVDAVPQSSPLRKRRCLNKEQDPMSHRIIEKRRRDRMNNCLADLSRLIPAEYLKKGRGRVEKTEIIEMAIRHMKHLQGLRQESKHPAVTSVHSMHPEDSVDSVSHSTVASTAAEHYRLGFQECLSETMHFLVEVEGFFARDSLCVQLINHLQQHCEKILATSDRLGFPHPEMPTTNGVANGNSGYPHTSIPTICQPNGHSDHGSSSGVSSFGDPERPLRPTIAIPPPAIVSDDSNHSTHSHSTPPTTTCKPSNYKFKSSIKQRFSAERIKSSPPPTTSTEKPSSSHGVPIFALHDAGSYYVPLTVEASLLRPHLNFMWDTGPDTVLHPVTISVNFNHSNPPAWSHHHSPTHQPQT
Nasonia vitripennis	GLEAN_00039		MTARVHSARHHQQTHQQQQNSQQEVKQATTAAASGAAAGGSSSSTATGSSSAATAAAVVAAVARLHQHQLQQLFVEESSTSPNPQSLYDAESRSQTRRRTQSEFSYISLEYSPSPPALSLVARHRSYQKLAPAHEANKPLMEKRRRARINQSLAALKALILDSARLENTKHSKLEKADILELTVRHLQRQRSLAQPGLSRYKAGYQDCSREVSRYLDAPDIITGNTTPLEPAFKQRLLRHLDSCVSELDLDLGSRPDSGLGSSPGSVTDRVLGPASPGPLDPHQQAVATAAAAAAAAHCSAALGAALIKQEMPELVEAARADSSTAPGDENNNSSRPTSAFAPMQPGAVPVVPGMEQPGSSQPNSMLSVVQVIPSRLPDGQVVFLLPSHYVQLAAAAAA…
Nasonia vitripennis	GLEAN_03772		MSGSDEEFEPQMQSGMTKAELRRSNKPIMEKRRRARINQCLDELKSLILEAMKKDPTRHSKLEKADILEMTVKHLQQIQRQQLNNAVATDPAVITKFRSGFSECASEVSRYVNHLENVDPTVKQRLVSHLNNCVTNLQQVSPFYNHYVPYMPERLYPEIKVGFQSDVQSGDENNNGSARIQIPSNCHLPPGITANFPFFPPTSESGTRLGQPSAFTAVQRTYSPLLSPSTSTSSFEENHHSEQYPTSLSPPQHFKMPEQSPASSSNKSFSSPETQKPQISSSSDRNSPMLFPEQKVEIVNSTSVIKRDADSLDAFNGNANMHSLRQPLSVITDKYNRPLTIPKREGGLKRYNSDGLLAISDKRPRYHEASTSVASTSNCHSPSLKIKEECADDAEKTNS…
Nasonia vitripennis	GLEAN_03816		MVTGVNASMPTGGVTVGATPPAQHVPQEAVQPPTAQTTTTTATTTTPAAPRRSSENRRSNKPIMEKRRRARINNCLNDLKALILDAMKKDPARHSKLEKADILEMTVKHLETLQRQQVALASATDPNVLNKFRAGFTECANEVGRFPGLEASMKRRLLAHLSTCLSNADSNSANQTTASQSVQSAQTTTTQLQVHILPQVDASTIQVQQSNGIVYMNANGTALQLVPTRLPNGNIALVAAGAKSTTSVVSPVSSPSSSPAPSSPLPTLIPIPQRTASTASASSSTSSTSSTSTSAASPVAFEAPPSNFREQSQSPIAYTNVSHRDVATSPATTTGYTSDPEFDPRVYSPPLQKPISLVMRKSVIKESMEQKYFRPW
Nasonia vitripennis	GLEAN_11694		MWRVVVARPEENGTLLSSELPPPPAPPSQHPHHPHHHHWGQQHYLPVPVPVQPPPPPPPPPPMQSYASVHEQSAGNTGDGHSQDGQQQQHMSRSLKRPLSDSDCDDVFSEESGKEPCNSPGGDSCQHTSRKRRRGMIEKKRRDRINASLGELRRLVPAAARDPHSGKLEKAEILQLTVEHLRTLRNKGAEGYDSTKLAMDYHAVGWGECVAEVGRYLVTMEGLDERDPLRLRLLSHLQSFHREQPAQSTPQQQASPQHQQQQQQQQQQQQQHQQSSYNNEQPSSSSLHHPPLAWPPAQYPGPGPGQYPGVQYGQQQHGKPYRPWGGAEVAY
Orussus abietinus	OABI000326-PA		MTLIVEAQVKSARADLPFSGILAFGESFREETFESDGALSSVYSDTMVTHSMDNILSMQYYAPPKTEEGALHSPSRKKRCFNKEQDPMSHRIIEKRRRDRMNNCLADLSRLIPAEYLKKGRGRVEKTEIIEMAIHTKHPAVNSMHAHTEDSVDSVSHSATTSTAAEHYRLGFQECLSETMHFLVEVEGFFARDSLCVQLISHLQQHCEKIIATSDRLGFPHPEMPTSNGLTGSSFAHAAIPTICPSNSHSDRGSSSGVSSFGDPERPRPIIPPPTVVSDDSNHSNHSHSTPPTSSRPPNYKFKSSIKQRFSAERIKSSPPPTSEKPHGVPIFALHDGGAFYVPLTVESSLLRPHLTFIPDTGPDTVLHPVTISVNFNHSTSPSWPQLSPTHQQA
Orussus abietinus	OABI003744-PA		RPSVEHSVGPSTSADREASRARTVEVRRVHREVGPLETLCSSLASRASTATRLLTPVFGIKCAPRLPGLTVKCESRDELVCSERVIDAEGENTCTNMVTGVGATMPTGGVTVGSAPSVQHGPQEAGQPPTSTTGATVATTRRSGENRRPARHSKLEKADILEMTVKHLETLQRQQVALAAATDPNVLNKFRAGFTECAGEVGRFPGLDASVKRRLMAHLASCLGPVETNSAGQPGPGQQPVQPAPPTTQLQVHILPQVDSTPRIQVQQSNGIFFTNANGTGFQLVPTRLPNGDIALVLPAGAKATPMTSPSSSPAPTSPLPTLIPIPQRPASTASASSSSSSASSTSTSAASPVAFEAPPAAFREQTSGYQSGTSHRDVATSPAAANGYTSDPEFDPRV…
Orussus abietinus	OABI003747-PA		MVDYYDRNMSGSDDEFQPHVQPGMTKAELRRSNKPIMEKRRRARINQCLDELKSLILEAMKKDPSRHSKLEKADILEMTVKHLQTVQRQQLTAAVATDPAVLTKFRTGFSECATEVSRYVSHLENVDPAVKQRLVSHLNNCVSNLQQMAPFYGHYVPYIPERLFPEVKVGFQSEYQSGDENNNGSARIQIPSGVHLIPSRLPTGELALLVPQSAGIAANFPFFPPANEASSRVGQSSAFTAVTRSHSPLVSPSTSTSSIGEDGPHSPGHRRFKAPDGSSGNNFSSPEMQLAKQLPQSPAPPAPMEPKLRGLDCVPAVADVAPVGDAVAASPTQATLHSLRQPLTVITDKSQNRSTIVPAKKEGLKRHRSDGLLTISEKRLRFEAVTSTTTLMPPSRSSL…
Orussus abietinus	OABI003766-PA		MQMHEQILADGQEQPISRTYQYRKVMKPMLERKRRARINRCLDELKDLMVTALAGDGENVAKLEKADILELTVRHLHKLQRQQRLSANPVIDADRFRAGYTHCANEVSRCLAATPGVDVALGTKLMTHLGHKLNSMDKTGPLTIHVASSPQASPTSGASDVGSEDYSMPLTPASSQPSPVRTDVEAASHQGLLQVAKSAEPVWRPW
Orussus abietinus	OABI003770-PA		MCAHPGLDGPSLFIQITKPLLERKRRARINRCLEELKDLMVDALETEGENISKLEKADVLELTVRHLQRLQASRPSGLSAQASPGDESAESRWQSGFGHCAAEACRFLSALPGEAAGRLARHLALDLKSTRRVMPKPTLTSSEVLMDSTVSSSLNLPIEASRSPDFGRISSPMGPSNLLEDVEKPSSLLLPRSKGPGEEETSEGDDCSLADDAVDLGDKVKEDATSSQVIMEEEEEIDVERVDETDPMWRPW
Orussus abietinus	OABI004222-PA		MTARLHSLRHQEKKSAGNSHRHHHHHPQHHQQVGHQGPSPAPSPTPSPSPSPKHSDGRRANKPLMEKRRRARINQSLAALKALILDSARLENTKHSKLEKADILELTVRHLQRQRSLAQPGLSRYKAGYQDCSRERLLRHLDSCVSELDLDLGSRPDSGLGSSPGSVTDRVPGAASPGAMDHHAPPTPHCSTALIKSEMPELDATRPDSSTTAGDENNNSSRPTSAFGTGPHVPPGLDHHHAGVAAAVAADQASTSQQNPGMLSVVQVIPSRLPDGQVVFLLPSHYVQLAAAAAANGISIGPNPPTAIWAATNMSLLKATDKLVKRPLDDPADWPDAPKPGKSPRLDHPEQPLDFTTTSKKLKSARMAAAAAAAQAAASAADHRAASLHPALHPALHPA…
Orussus abietinus	OABI005943-PA		MWRVVVARSDENSTLLSSDITSGAMGPMAPMGPMASMAPMGPMGPSHLSSLPAPGVASHHWGYPPPPHPTYQAHQHAEMRHHHPQTQPQPHSHPHDPRHPATSGTNVPPNVPPGGQGVGDVKADHRHEMRQHQPDMQRPEIRHEMQRTEIRHEMQRPEIRHEIRHEIRHQDMPGMRSELTELRASHELPELKIDITELRTQESQQPQQQQQQQQQQQSHQQRPLKRAMSDSDCDDVFSEESGKEPCNSPGGDSCQHASRKRRRGMIEKKRRDRINASLGELRRLVPAAARDPHSGKLEKAEILQLTVEHLRTLRNKGPEGYDSTKLAMDYHAVGWGECAAEVGRYLVTMEGLDERDPLRLRLLSHLQSFHREHPPPPGGPVPSAPLTSTSSGPSYEPPS…
Trichogramma pretiosum	TPRE002237-PA		MVTGVQTMPAGAVTVSVASPSQHVPQEAVQPASPPQTTSPTPRRSSENRRSNKPIMEKRRRARINNCLNELKSLILDAMKKDPARHSKLEKADILEMTVKHLESLQRQQSALTQVADPTVVNKFRAGYNECVSEIGRFPGLDSAAKRRLMAHLSNVVVSSDANGNQTVPTQQSIQTAGAHLQVHILPSSQGDNPAQVQVQTQPANSILYMTPNGASLQLVPTRLSNGSIALVAGSPKSSPIAPPSTIPTPASSPAPSSPLPTLIPIPDRTASTASASSSVSSNMSTSTSAASPVAFDSQSSSSYHCEESRSPAPSHDASTSPSSAGYHSDPEYDQRIFSPPLQKPLSLVMRKSVIKEAIEEKCWRPW
Trichogramma pretiosum	TPRE002242-PA		MVDYYSCKMSGSDEEFEPQMQTGMTKAELRRSNKPIMEKRRRARINQCLDELKSLILEAMKKDPTRHSKLEKADILEMTVKHLQQIQRQQLTTAVASDPAVLTKFRSGFSECANEVNRYVNHLENVDPTVKQRLVSHLNNCMTNLQQVSPYYNHYVPFMQDRIYSDVKVGFPSDGQSGDENNNGSSRIQIPNNVQLIPSRLPNGELALLVPPSSGIAANFPFFPPAADANTRLGQPSAFTAVQRTHSPLLSPSTSTSSFEENHHSESQYPTSLSPQMRFKVPEKSPASSSSKSLSSPETQKPQISSSSDRISPVIEQSKVEPSKREADIVESGFNTVPQSYRQPLSVITDKYNRTLELPKTGLKRHHSDGLLTVAEKRPRYHEATTSAASMGSPSSHSP…
Trichogramma pretiosum	TPRE007753-PA		LVARRRRKLDRAVKMTARIHNSKSHQQQPDSSCNNSNSSNSSSKKVQLSNGNSASVAAAVVRLQQQQHLYLDETSSSPCTSPSPSPKLVEGRRANKPLMEKRRRARINQSLAALKALILDSARLENTKHSKLEKADILELTVRHLQRQRSLAQPGLSRYKAGYQDCSRELSNNLNTILRHVSRYLDAPDIITGNTTPLDPAFKQRFIRHLDSCVSELDLDLGSRPDSGLGSSPGSVTDRVLGPGSPLPLDPAAHHQQAVAAAAAAAAAAAHCNAAVALGSAALIKQELPELDAAAAAAVGVSGLAASARPDNGAAPIPGDENNNSSRPTSAFAQMHAAAGVLPPGVPPPVIDPQAAASGNQPPSNMLSVVQVIPSRLPDGQVVFLLPSHYVQLAAAAAA…
Trichogramma pretiosum	TPRE010166-PA		LPVQRGKDSNSKIIKTTNKKLKIMVTTQTMENILSMQQYYSQSPEEPVNSSPRRKRNVTKEQDPMSHRIIEKRRRDRMNNCLADLSRLIPQEYLKKGRGRIEKTEIIEMSIRYMKYLTGVINDLKRQTGISAVASHHNDDSVDSSPPRSPPVVPAVISGNLAQEQYRHGYQDCLQEVVHYLDEEAHMPRETVFSQLVQHLQQHYDKTLSMRDIHGYHQAAEPTLLHSFSGIASQFGQSRLQDTVQMSNYLNNANNNNNSSSINNNNSNAANNNNSQPQNLSQNGSSNNNNNSSIHQNHNSSDRCSSSGVSSYDSSEPLTIVARPGGAFQPPHSDDSNHSSGSTSGVSHHHHHHHHNMSPPPAHHNYNGSVNHNNNNNNNNHHECPRAAAAAAASSYKLK…
Trichogramma pretiosum	TPRE012082-PA		MWRVVVARPEESSSGATLLSSEFPAGSASVGSVHHPVNQQQQQHPHAPSNIQPHHQQHHQQHHWAAHHHYPPPPPPPPPPPPPLPPSSLAHLHQRSPPTSYPAHLEPSTAEQPIVAQTAGSHEARQSHHHLKRALSDSDCDDVFSEESGKEPCNSPGGDSSGCHHTSRKRRRGMIEKKRRDRINASLGELRRLVPAAARDPHSGKLEKAEILQLTVEHLRTLRSKGGDGYDSTKLAMDYHAVGWGECVAEVGRYLVTMEGLDERDPLRLRLLSHLQSFHREQPQPNGQTTPHQQQQQQQQQQQQQQQQQQQQQQHQQQQQQQQQHQSSYEQQHHQHPSAATTASSLQLQAAAVWPPPLAAQYSGPVGQYQSSAAAAAAAAAAAAAAASQYSQQQHGKPY…
Nasonia vitripennis	XP_001601600		MEERSSQIINFPKLNSNNYNSWKLDMKVALIDRGSWEFITNEVEEPAEGTPRIQKVDFQRRKERAFTTIYLGIERQFQTLIANTLDGKEAWQILKDNFELQSRARLAGLVDEFYDMRFNSDEETIGIYCKKVSEKKLQIKDAGFEIPDILMCFQLIRKLPAEYDNLVQSLYRLDDNKFKFVDLEKQLITEEGRIKQKKKDDGLDSSKDNKVNVICRYCKKPGHIKKDCYTLKRKNEYSTRENSQSNTKAFYIENESDFFEYDNHEAQVTNATENEFDEWLIDSASTSHFCKEKEWFKNFKELPPTDILIGDKNAKSQVIGKGDVVFYANKPLMEKRRRARINQSLAALKALILDSARLENTKHSKLEKADILELTVRHLQRQRSLAQPGLSRYKAGYQD…
Nasonia vitripennis	XP_001601677		MSGSDEEFEPQMQSGMTKAELRRSNKPIMEKRRRARINQCLDELKSLILEAMKKDPTRHSKLEKADILEMTVKHLQQIQRQQLNNAVATDPAVITKFRSGFSECASEVSRYVNHLENVDPTVKQRLVSHLNNCVTNLQQVSPFYNHYVPYMPERLYPEIKVGFQSDVQSGDENNNGSARIQIPSNCHLPPGITANFPFFPPTSESGTRLGQPSAFTAVQRTYSPLLSPSTSTSSFEENHHSEQYPTSLSPPQHFKMPEQSPASSSNKSFSSPETQKPQISSSSDRNSPMLFPEQKVEIVNSTSVIKRDADSLDAFNGNANMHSLRQPLSVITDKYNRPLTIPKREGGLKRYNSDGLLAISDKRPRYHEASTSVASTSNCHSPSLKIKEECADDAEKTNS…
Nasonia vitripennis	XP_001603396		MWRVVVARPEENGTLLSSELPPPPAPPSQHPHHPHHHHWGQQHYLPVPVPVQPPPPPPPPPPMQSYASVHEQSAGNTGDGHSQDGQQQQHMSRSLKRPLSDSDCDDVFSEESGKEPCNSPGGDSCQHTSRKRRRGMIEKKRRDRINASLGELRRLVPAAARDPHSGKLEKAEILQLTVEHLRTLRNKVLRDLGYDSTKLAMDYHAVGWGECVAEVGRYLVTMEGLDERDPLRLRLLSHLQSFHREQPAQSTPQQQASPQHHLHHPPLAWPPAQYPGPGPGQYPGVQYGQQQHGKPYRPWGGAEVAY
Basal Taxa
Centruroides exilicauda	CSCU006002-PA		MSSLYIDPMSHRIIEKRRRDRMNNCLADLSRLIPTAYLKKGRGRIEKTEIIEMAIKHLKHLQAHSCKDPNNCEVANAAEQDRKHQYRLGFQECMSETVRFLVEIEGVYAGDGLCVRLVNHLQKHFDKIVGGMGFNQHSDFSITLAEESRDTSMDISNSPSRAPTLDSYPPTPAPILTPVLESSVCHHESSDGEPPKMVQECGRNDSPPTIRPSSEGGSQLREMLQNPGLPKDLVRSSTSYTIQDHKSDEVYKFKNNIKHRFNADLRHHTLDDDKSHSDSYSPQSKQQSLSQRNLIRSTYPAHSTSVSTTSELTVKIPERIEGLQNSHWENQADCGSSSCGSNPSPPSIARSNGSSSGYSTGGDISYAPRLRSQLQGRHSPTYLQTSPENVSTRSPSPST…
Centruroides exilicauda	CSCU010292-PA		MPFLCLFFRTPTQSNESCQLLNRKRRRGIIEKRRRDRINNSLSELRRLVPAAFEKQGSAKLEKAEILQMTVDHLKMLHAKGFDALTFDPHKFAMDYHNIGFRECASEVARYLVAIEGMDLQDPLRLRLMSHLQCYAAQRELALKSASAHNPWNSPSTFGTIPPPAPSQYPAPSMTSQLHPSSAPAPMLTSEAPPPISVSSPYCSESRPVQLPMEENMHHGHHSMPRVSSSQLQTTMSTSSLAGGSSTMMTPLSQMPPNQYFSGHGFSSAGNYGPTTPSQNTPPAVKPYRPWGAELAY
Centruroides exilicauda	CSCU014162-PA		LDRMTLPAEKPLGLGIRPSENRRASKPLMEKKRRARINKSLCELKSLILDTVKQETQNPRHSKLEKADILEMAVRHLQTLQGQDKKDIYTSKFRAGFEECTREVDRYFSEDPKVDPSLKSRLLTHLGGCLSSLRPEEEEAKPEAETKRDDPKVVPLIVSRLPNGQLALVMPEKCQCLPVINLPLDLSNRPKEFVGPLCHHPDPKLPHRLGPDEVWRPW
Centruroides exilicauda	CSCU016495-PA		MRRDTSDMESDFDEVFTDDPSKGSATQINSRSQLVTRKRRRGIIEKRRRDRINNSLSELRRLVPAAFEKQGSAKLEKAEILQMTVDHLRTLHSKGFDIFNSNPNQFSMDYHNIGFRECVSEIARYLVGMEGMDLQDPLRLRLMSHLQCYAAQRDLAIKCSNPWSPTTPIIPENPGSTSRYESTSSLHVNRDCTRSTGEEAMAYSPPSFSHATSSSSAPVKPYRPWGTELAY
Centruroides exilicauda	CSCU023709-PA		MFLVGQRMPAEKSNMKTSENRRATKPIMEKRRRARINQCLSELKTLILDALNKDPSRHSKLEKADILEMTVRYLQNVQRQQMAAAISTDPTVLNKFRAGFNECATEVSRYVSRIEGVDPALRQRLLNHLSHCLNGLNSTPPFSTQGAGTMAFPGMSPQFSNVLNPLQSLSLQIPAGVPAYLNRSDVNNNSTNSTLSPSSSSKLFNGLPLIPTRLPNGDFAFLLPSQSLSTSSDQLSNTEPSQLGSWSSSVLTSPTASASPDLSDGSALSPTGSESSDLNPPTTQEPPLRSSSTFEPRNEVCKESTPPRKDSNENGQDNENVWRP
Centruroides exilicauda	CSCU023710-PA		LATGRGSDRGNSSDGVISGLPQQYAWMTWSTIKLATTGIFPQFVLARVRLTSLLSTLTHVRNFYTIAMPAEKVATKSSETRRSTKPIMEKRRRARINNSLTELKNLILDALKKDNARHSKLEKADILEMTVKHLRNLQRHQITTAVMADPNAIGKYRSGFNECANEVNRYLNQVEGVDTAVKQRLLNHLANCLTSLHSPPQSPTNYPLKPIHVQVPDSPLHTKVFEGVHLLPTRLSTGELAFLVPQSQIDLYNPATVPISPATSTSPVTVLGSGILSPASSDRSSPVSLTLSSPSYESVSPVPNVKVPTNRVWRPW
Centruroides exilicauda	CSCU023711-PA		MPSVGGNMEKSKQENRRISKPLMEKRRRARINHSLSELKSLLLDAIKSESPRHSKMEKADLLELTVRHLQELHRRQRTVSLLNDPYLKNKFQAGYEECAREIERFVGRLDNVKYEVKQQLRHHLNCRLDEMKEINETEGETSDRENEISLHEKHVIPEVRLLPRKLPNGDLALVLPQHVTVEGPLGAFLIQGNLTLCHENPEVKNQNEDKEECNSVDQVWRP
Latrodectus hesperus	LHES002381-PA		MSEKLHFNKISNFHFILFYISGSSKCIENCEVGFTTDLSKLKVSKNEKSPGELLKNFFIFYWKFDFTTKIVCPYLGKDLHIKEMLESDDENLKGFEITPMCIQDPLLLSCNVGRNVKPKVFYAFKRALLAAIEILDDERNSFQLLFNEYEYKKRNNQIFYPPFSETEFSFYINLIYRDCTLLLQQTNWKDIWYESVCQSVLDLLRYGLLIECEVIEKSKDSDKNSLEKQDIGNSHNLELLMSIQCAVYHRTYVGRSHVKEIPPVDCDSEQFHNKVIKEEYIISNYLIQQNVLLSSPEPYFWFYCDCYAHKFDELVSTLVVLHPLTQSKEFKSVSNFLSSFIPQRVTKMMSENTNPFDFPKVC
Latrodectus hesperus	LHES005588-PA		LEYHPCVTMPAERPVSKASENRRATKPIMEKRRRARINQCLSELKTLILDALNKDPSRHSKLEKADILEMTVRHLQNIQRQQMASAISTDSSVLNKFKAGFNECATEVTRYVSRIEGVDPALRQRLIAHLSNCLTTMNTASHFQQQQQQASNLTFNSTFPGMLQSLSVQIPAGIPTVGIVSANRSSSGDINNNNSSTNTQNGKLFTGLSVIPSRLPNGDFAFLLPSQSIPSSGSMSFHLPSSVSASSSLPSSSGPDRNSQSSWPPTSPSSKRSASPDAMSEDNVVLSPTCSDAGSDVFIDTYHHSKIHLPVQPMKEMVLSPVPRPMHRASPLKDRHNHTMPRHNQIIEAENVWRPW
Parasteatoda tepidariorum	PTEP001998-PA		MSHRIIEKRRRDRMNNCLADLSRLVPTNYLKKGRGRIEKTEIIEMAIKHLKHLQNHPCNDPNNCEVARTTESDHKRQYKSGYSECLNEAVKYVSDNEGMFSSTLVGRMSEHLIKHFEKLGGGGLLYTKALGIVLPEDSKPAIHMEVDNHSNSCYLPDPVINLPPHNGHPFSYEHRNSEVPEMKQEMEFNGHLSSPQSLTPIKATSQLREMLQNPGVPLKDSLKPNPRSCNGTPAPVPSPMSQPVSVVVPPDHHNEVPKQEEGYYKFKNNIKHRFNNDIRHHTSSPTDSHHSDRMSLPDEDHNNNKLHVPEPYPLRPCHPAQSPDERLVPNGLCNGNSNTGHAFSPYSSNRLSSELTVKIPERTMHPENGALPSSYGTQHWDSQAETASSCGSNPSPPPN…
Parasteatoda tepidariorum	PTEP006276-PA		MKRNLSDMDSECDDVFGDDSKGTPTQSNDSCQMLNRKRRRGIIEKRRRDRINSSLSELRRLVPAAFEKQGSAKLEKAEILQLTVDHLKMLHAKGFDALSFDPHKFAMDYHIIGFRECASEVARYLVAIEGMDLQDPLRVRLMSHLQCYSAQRELSLKTSVQPTWNPTSFPSSLPPAPTPQYPGPSASMGPQIPEASLQTSYPYSEPARLGQHMDNSFNPSGHCTRSSANHVPVNTSTTQSSSMTLVQHPPSAPSMVPSLPQMSSSNQYLGGHGFSSGGYGSAGAFNQHGASTGRPYRPWGAELAY
Parasteatoda tepidariorum	PTEP012764-PA		LLSDIFQTCVYIFFRTFWITSHLIIMPSEKTVTKSSETRRSTKPIMEKRRRARINNSLTELKNLILDALKKDNARHSKLEKADILEMTVKHLQNLQMQQMNPDPAMIAKFRAGFAECANEVNRFMGRIDGVDHTIRQRLMNHLANCLTGMNNPPPSPLPPVHVQVGASTESDNTSTRLLGGVQLVPTRLPSGDIAFLLPAQLSVYAPSTVPISPASSTSSISSPMSTTSSPGPINVLGSSGILSPASSDRCSPSPLMHHHQMQMPVQHCPVIVPAMSIKQESKAVWRPF
Parasteatoda tepidariorum	PTEP013288-PA		MPTKRALDFIHSKDPLQYPDKKASKPLMEKRRRARINHSLAQLKSLIIDPNTTEKSRQSKLEKADILELTVRHLHEIKRRQRTVSLLEGRNPRRKFEIGYTECAREVDLFLSSLVDSTVNSELHRRLTQHLSRRLHDLKNIEPIKETVNTCETEESSISSSSHTKNSENQTVLPEHYPPSEPGIQAKTPEKENFYKHYTSECDTTATNLSSSLSSSNSINLLREQSTGHSQVSSSSAESITFDESNGYRSTSSSPNVFEPKELPRMIEACDPFDGHPKTPIETIVSSELALREKMHQNFKQIPLVPKHLPNGEWALVLPHDMTENEVQNFSAFKLVLPSAFPDLEQERLQPEPLNMSNTSNSENEMNSDQYFSRTYGEPSNNFRFRENFDCNLNSQCVW…
Parasteatoda tepidariorum	PTEP023132-PA		LEYHPCVTMPAERPPSKASENRRATKPIMEKRRRARINQCLSELKTLILDALNKDPSRHSKLEKADILEMTVRHLQNIQRQQMATAISTDSSVLNKFKAGFNECATEVTRYVNRIEGVDPGLRQRLVSHLSNCLTTMNTASHFQQQQHPSNLTFNSSLPGMLQSLSVQIPGGLGIMPANRSSSGDINNNSSPSAQGGKMFTGLSVIPSRLPNGEFAFLLPSQSIPSSGSMSFHLPSVSASSSLPSSSGPDRNSQSSWPPTSPSSKRSASPDAMSEDNIVLSPTCSDAGSDVFIEPYHHSKHHHAHMQPFKEMVLAPVPRPVHRSSPMKDRNSQLMLRHPENVESENVWRPW
Parasteatoda tepidariorum	PTEP025541-PA		LFRIKNILLNSFFWSRIEIMTMPSAKPTPMGLNENRKASKPLIEKRRRARINNSLAQLKSMVVESATNNQPPNGKPPKLEKADILEMTVTHLKKIHHGLMKVPDDEKYMAGFSYCMKEKH
Strigamia maritima	Smar_00480		MDTCNNMNIYNDVEAEINSVIAERGVTKASEYRKVIKPLLEKRRRARINNCLTELKDLLVETYKNDISEPSKLEKADILELTVRHLRELRQQRRVIVSTRRNDANDFRAGYSECAGEVAACLGNMPGLDTGVRARLLIHLSKRVGVTTHTVRPSLDLIHASSLTPPPSPRSCSTPSDTESIPEQTYPIPQRTVTPPHRPTDFTLPTGYVSLAVLMSHKESHHQQTNRAPVWRPW
Strigamia maritima	Smar_01368		MDTYNDVEAEINSVIAERGVTKASEYRKVIKPLLEKRRRARINNCLTELKDLLVETYKNDITEPSKLEKADILELTVRHLRELRQQQRVIVTTRRTDANDFRVGYNECASEVAACLGNMPGLDTGVRARLLTHLSKRVGMNTPITVRPSMDLIHASALTPPPSPRSCTTPICDTDSTPEHTYLIPQRTVTPPQRPSPEYTLPTGYVSLAVLMSHKESHHQQTSRAPVWRPW
Strigamia maritima	Smar_01651		MTFCHTLPRPTCLYLELHKTVNMKVLSEPVMKAQEYRKIVKPLLERRRRARINQCLMELKNLLRETNPSIDNNEANRLEKADILELTVRQLKGLQLQRRVHQVDVAEFRAGFTECANEVAMCVTTLPGLDESIRNRLIAHLTGRKHGKNNSEAIAPTPPPSPREYTHLSPVPSPLDLTRAHHFESNFPRFYQQPISPPWRPW
Strigamia maritima	Smar_01652		MPVESSGVSHTVTRLHSQYMASSDWDETANSDRGCNEVNRTSAYRKMVKPILEKRRRARMNKSLDELKAYIVDVRKSEISDPSKLEKADILEHTVHHLRDLRRQQQQRGMAVTNGAVASRFGAGFTECANEVSVYLSTLPGLDNGLRARLLTHLTTCVHQVDRMAYSKPRSHHRVPVPLSPLVDARRKKIFCLDTHPYSFSASASSNSSLERNCRRSASPVWRPW
Strigamia maritima	Smar_02091		MPAEKPQLKVMEGTRRSSKPLMEKRRRARINHSLAELKNLVVDSTRKENTRYNKLEKADILEMAVNHLQNLQNQKSSVSSINKYLAGFSECLHQVSLCMDQLDGLNKDDRMHLLHHLTKCLSNIRTNEAWTPQPNDESKSTAADVHANTMGNDAFSNNSIFSGLPLIPSRLTTGEIAFVMPCATSNSNLVPFFNDFNKNPIDLAPNEQLERPKTDSEPVWRPW
Strigamia maritima	Smar_02338		MARAHSSANHVRLSHAPGPRLARAIGEAASAHSRVSQDASVPSLTPVARANVMPAEKTASSKASEARRSNKPLMEKRRRARINHSLTELKTLILNAVKKDNSKHSKLEKADILEMTVKYLQNLQRQQLTASADSDTSSLTSTKFSAGYGECANEVTRYLEGGEGHVDATARTHLINHLSRCMNGLKRTATSTTLTATNRESTTEASTSTIMDAECVPDSVQTLIPVIGGVQLIPMRLANGQIAFILPTFNPKTQRAPDDDLIKSQEVWRPW
Strigamia maritima	Smar_05416		MDFILSANTLNQKPRKTTETRSSAVNNAPWESRTYQHRFKTETNSHYANMVSPAVSPVSDEQLNFTRKRSVRDPLSHRIIEKKRRDRMNNCLANLSSLLPSSYWKKSRGRIEKTEIIEMAITHMKYLQMQIKLNRHSVSQLINVTVADTATEDKSDNSKDSFCFGYQECMAEIMHFLVEVEGFYPRENLCIKLLNHLRKHGEEISKRYDMSQNPTAESPQQSEVTNHSETLFSKKIEVSSTIILKEETLEETEINDDYVSTTQKQFSPNSTNYVVTERGQHLQENGKTNDHMLVPHLYQCYQPKNSFLPSEEIYKYKTRIKHRFNADLQFCKQKEGIQAN
Strigamia maritima	Smar_09777		MVTLDPALDILQMATNLTEIKKTYCAQAYNAHRKTHIIVSRFALIAPLHSNPSPPRRGNKLRLAAPFVSRLAGEGEGRSNNCWSGGSACVRTLASHGKSVAPDLEGECSALAPHSERDCQPTHTHETAHVAMKRNLSDSEVDDFDDDSKGATNHGVESCQMLNRKKRRGLIEKRRRDRINSSLTELRRLVPTAFEKQHNNTDLLLDVRSLLSPQGSSKLEKAEILQMTVDHLKMLHSKGLDALAYDPHKFAMDYHSVGFRECAAEVARYLVTMEGMDVQDPLRLRLMSHLQCYSAQRELATKPPHSSWVPPFNPTPQYSNPFPHMSDQSPTHHVSSLSCSEQRVHHSINGDDMNLNASNQIRMVPSGAMFTPQPPTPNIGMNAVSQQMSGSQYPVNLNI…
Strigamia maritima	Smar_10005		MKVLSEPVMKPQDYRKIVKPLLERRRRARINQCLMELKNILRETNPSIDNDEANRLEKADILELTVRQLKGLRLQRSVIHRVDVAEFRAGFTECANEVAVCVTTLPGLDETIRNRLIAHLTGQKAGKNNRDVIAMAPTPPSSPREYAHLSPVSSPLDLTRAHHFESNFPRFYQQPNSLPWRPW
Strigamia maritima	Smar_10930		MPAEKPSLPRPSEARRSNKPVMEKRRRARINQCLNELKALILEALRKDPSRHTKLEKADILEMTVKHLQNMQRHQMAVAMASDPTVLNKFRSGFTECASEVSRYVNRIEVDSGVKQRLVAHLANCVSHLTTVGPLAALSDGVMATAALATALNMTVSPFANFNNSNNNNNNNNDNNNNNNLSATRLLNSLSLIPGRLLSGDIALLLSRQSGSLPGGFSQFFANSSASATTPSATITQSDKASAFTAVSRSANAGLLSPISITSSGTSGSSGFSPTLRESSSPEGQPSFESPRTVGPDLVSRKSVCSETSSIPHPDANTQASASTESERMWRPW
Strigamia maritima	Smar_10937		MKPTESRKSNKPIMEKRRRARINQCLNELKTLILEALRKDMTVNYLQNLQRQQMALTMATNPQIMSKYRAGFGECVAEVSRFLSGSPAVDTAVQQRLISHLNNNFSGLESISDEPVNLGIPMATLSTSEFRRSYRGLQLIPTRLPGGDVVFFVPSNSPFVSSYSSTVPLTPSDKPLSIQVSSEQEIDDKNAESCDVAEDLSTNLSVSSSGSDSPQTPPDEEELEISGDPWRPW
Strigamia maritima	Smar_10957		MKRNLSDSEVDDVFDDNSKGPSSQGSDSCQMQTRKKRRGLIEKRRRDRINSSLTELRRLVPAAFEKQHTNAEYPLDVRSLLSPQGSAKLEKAEILQMTVDHLKMLHTKGLDPLTCDPHKFAMDYHGLGFQECATEVSRYLISMEGMDVQDPLRLRLMSHLQCFSAQRDLANKPPHSSWVPYNSSSQYSNPFPHINMNEQQTVPLSSSIICSDLRGQHPIQSNDDVMGMSSNQMRMPTSGGGNVGMSGIGSQMPGSQYPVSLNISTHCFSTSAQTNYSPTVTTTQPGPSVKPYRPWGAGLAY
Metaseiulus occidentalis	XP_003739265		MFSSSPYYAPGAPQQPMGMVHPGMGMMVPAPPTTTILPPTPPTPPKEGPKKRKRGAIEKRRRDRINNCLNELRRLVPAAFEKQASAKLEKAEILQMTVEHLRGLEAKGLGALANDPQKFAMEYHRVGFRECAAEVARYLVAVEGMDLQDPLRLRLLSHLQCYSNQRETAPLPAVVPSAMKSPSSPNSWNPPESPSLPPHPPTCVQNDPMGGYSPYGTTTQTRFLTSSPPPQMNSHMHSSYFMPPCSVSSDVKPYRPWGSEVAY
Metaseiulus occidentalis	XP_003741403		MHSPASPSQPRKASEQRRTTKPIMEKRRRARINNSLNELKNLILDYNKSKDTARHNKLEKADILEMAVRHVQMLHRQTSVQRAAVDPNVSDKFRAGYMECAKEVSRYLSRSESVDGSVRQCLLSHLSQTSPVAGRTSPMETATPTAMTAVTVAAQKYFGNPQVQLVPTRLPSGEIALVVPKNGSDISVNCNTLNVLGSSGILSPAASERSVTSPMPLLTSVLVQTPPPPPMDLVAGGDGPVWRPW
Metaseiulus occidentalis	XP_003744690		MSAANVCVFVPEDRFQNKRDPMSHRIIEKRRRDRMNNCLADLSRLIPAIYLKKGRGRVEKTEIIEMAIKHLKHLQSHACNDPATCEVAQRIDTDHRHQYRLGFQECMSECVRFLVDIEGRYANDEFCIRLMTHLKKHLDKLQGHNICYQVPGAVGSGPGQSTRTSPVASSSTASNGNSSSSSSGATTPATQIIQQTPQQVPAIPIQIHPPSSGVVNVMGSPAATTRLSSDDVRSLESEPSESAFTRRAGGTFAPRGGLLHQGPHEKSQLHHLMVPKQESRSASVERKTALSDATGSPLGVVEESASQLREMLQTASCFEPNMRKRSNTDTNMSTANALSCGDVSPSKTPNLTPNPNEEVYHFKKNIKERFQSNLRLFTSSPTESVDGDDSKGLTGHEER…
