# Supplementary material for: Origin and evolution of the enhancer of split complex
Source: BMC Genomics. 2015 Sep 18;16(1):712. doi: 10.1186/s12864-015-1926-1 (PMC4575448; doi:10.1186/s12864-015-1926-1)
Supplement: Additional file 2: — Alignments used for phylogenetic analyses. (TXT 111 kb) [file 12864_2015_1926_MOESM2_ESM.txt]

Supplemental File 2

Nexus format alignments for phylogenetic analyses

1) E(Spl)-C bHlH-orange domain genes

#NEXUS
BEGIN DATA;
dimensions ntax=119 nchar=228;
format missing=?
interleave datatype=PROTEIN gap= -;

matrix
Aplahlhmgamma    KVMKPMLERKRRARINRCLDELKELMVSALQS------------------
Ldechlhmbeta     KVMKPMLERKRRARINRCLDELKELMVTALQS------------------
XP972685         KVMKPMLERKRRARINRCLDELKELMVTALQS------------------
Aglahlhmbeta     KVMKPMLERKRRARINRCLDELKELMVTALQS------------------
Otauhlhmgamma    KVMKPMLERKRRARINRCLDELKELMVTALQS------------------
Llon_2           KVMKPMLERKRRARINRCLDELKELMVTALQS------------------
CPIJ003409       KVMKPMLERKRRARINRCLDELKELMVSALQN------------------
AGAP012342       KVMKPMLERKRRARINRCLDELKELMVSALQS------------------
BMGA008965       KVMKPMLERKRRARINRCLDELKELMVSALQS------------------
Msex2.02580      KVMKPMLERKRRARINRCLDELKELMVSALQS------------------
EHJ69886.1       KVMKPMLERKRRARINRCLDELKELMVSALQS------------------
PHUM000172       KVMKPMLERKRRARINRCLDELKELMVAALQA------------------
Pvenhlhmgamma    KVMKPMLERKRRARINRCLDELKELMVTALQS------------------
Hvithlhmbeta     SVMKPMLERKRRARINRCLDELKELMVTALQA------------------
Focchlhmbeta     KVMKPMLERKRRARINRCLDELKELMVGALTA------------------
KDR23061         KVMKPMLERKRRARINKCLDELKDLMVSALQA------------------
LFUL008934       KVMKPMLERKRRARINRCLDELKELMVGALAS------------------
GB43778          KVMKPMLERKRRARINRCLDELKDLMVTALAG------------------
Mrot882836       KVMKPMLERKRRARINRCLDELKDLMVTALAG------------------
SINV15880        KVMKPMLERKRRARINRCLDELKDLMVTALAG------------------
PB12775          KVMKPMLERKRRARINRCLDELKDLMVTALAG------------------
AECH21572        KVMKPMLERKRRARINRCLDELKDLMVTALAG------------------
ACEP15330        KVMKPMLERKRRARINRCLDELKDLMVTALAG------------------
Oabihlhmgamma    KVMKPMLERKRRARINRCLDELKDLMVTALAG------------------
Aflo_59          KVMKPMLERKRRARINRCLDELKDLMVTALAG------------------
Aroshlhmbeta     KVMKPMLERKRRARINRCLDELKDLMVSALAG------------------
Llun_hlhmbeta    KVMKPMLERKRRARINRCLDELKELMVSALQA------------------
XP001946911      KVMKPMLERKRRARINRCLDELKELMVVALQN------------------
Mdes_X1_4_2      KVMKPMLERKRRARINRCLDELKELMVTALQA------------------
Hhal-1           -VMKPMLERKRRARINRCLDELKELMVSALQS------------------
OFAS011857       KVMKPMLERKRRARINRCLDELKELMVSALQS------------------
Edanhlhmbeta     KVMKPMLERKRRARINRCLDELKELMVSALQH------------------
CLEC002262       KVMKPMLERKRRARINRCLDELKELMVTALQS------------------
LdecA006636      KVMKPMLERKRRARINRCLDELKDLMVSALAT------------------
GBUE006496       KVMKPMLERKRRARINRCLDELKELMVVALQA------------------
LFUL017858       KVMKPMLERKRRARINRCLDELKELMVGALAA------------------
FoccM004632      KVMKPMLERKRRARINRCLDELKELMVGALAS------------------
GB43788          KVMKPMLERKRRARINRCLDELKDLMVTALQA------------------
Mrot882729       KVMKPMLERKRRARINRCLDELKDLMVTALQA------------------
Aflo_46          KVMKPMLERKRRARINRCLDELKDLMVTALQA------------------
PB12783          KVMKPMLERKRRARINRCLDELKDLMVTALQA------------------
AECH21581        KVMKPMLERKRRARINRCLDELKDLMVTALQA------------------
ACEP15313        KVMKPMLERKRRARINRCLDELKDLMVTALQA------------------
SINV15898        KVMKPMLERKRRARINRCLDELKDLMVTALQA------------------
Arosespl_in_ttl  KVMKPMLERKRRARINRCLDELKDLMVTALQA------------------
BMGA008915       KVMKPMLERKRRARINRCLDELKDLMVTALQA------------------
Msex2.02577      KVMKPMLERKRRARINRCLDELKDLMVTALQA------------------
Hmel2            KVMKPMLERKRRARINRCLDELKDLMVTALQA------------------
EHJ69429.1       K---PMLERKRRARINRCLDELKDLMVTALQA------------------
PHUM009020       KVMKPMLERKRRARINRCLDELKELMVAALQA------------------
XP972493         KVMKPMLERKRRARINRCLDELKELMVTALQS------------------
AglaA007570      KVMKPMLERKRRARINRCLDELKELMVTALQN------------------
AplaA001225      KVMKPMLERKRRARINRCLDELKELMVTALQS------------------
OtauA001741      KVMKPMLERKRRARINRCLDELKELMVSALQN------------------
XP001949114      KVMKPLLERKRRARINRCLDELKDLMVVTLQA------------------
KDR23063         KVMKPMLERKRRARINKCLDELKDLIVSSLQA------------------
NCBI228834       KVTKPLLERQRRARINRCLDELKDLMAGALAA------------------
HLHmbeta         KVMKPMLERKRRARINKCLDELKDIMVECLTQ------------------
Ccaphlhmbeta     KVMKPMLERKRRARINKCLDELKDIMVECLTQ------------------
Lcuphlhmbeta     KVMKPMLERKRRARINKCLDELKDIMVECLTQ------------------
JGIV11299514     KVMKPMLERKRRARINRCLDELKELMSSALAS------------------
HLHmgamma        KVMKPMLERKRRARINKCLDELKDLMVATLES------------------
LcupS1716_1      KVMKPMLERKRRARINKCLDELKDLMVATLES------------------
Ccaphlhmgamma    KVMKPMLERKRRARINKCLDELKDLMVVTLES------------------
EaffA002154      KVMKPLLERKRRARINACLDELKDLMVFALQT------------------
EaffA002152      KVMKPLLERKRRARINACLDELKDLMVFALQT------------------
EaffA002149      KVMKPLLERKRRARINACLDELKDLMVFALQT------------------
Eaffhlhmbeta     KIVKPLLERKRRARINACLDELKDLMVFALQT------------------
EaffA002146      KVMKPLLERKRRARINKCLDELKDLMVHALQH------------------
Mdes_5782        KVMKPMLERKRRARINRCLDELKELMTSALQT------------------
CLEC002260       KVMKPMLERKRRARINRCLDELKELMVTALQS------------------
EaffA002162      KITKPLLERKRRARINACLDELKDIMTVALQA------------------
EaffA002166      KITKPLLERKRRARINKCLDELKDIMTVALQA------------------
OFAS009677       KVMKPMLERKRRARINRCLDELKELMVSALQS------------------
EaffA002168      KVMKPMLERKRRARINKCLDELKDLMVSALQT------------------
GB43791          KITKPLLERKRRARINKCLDELKNLMIDALE-------------------
Aflo_40          KITKPLLERKRRARINKCLDELKNLMIDALE-------------------
Mrot882617       KITKPLLERKRRARINKCLDELKNLMIDALE-------------------
AECH21585        KITKPLLERKRRARINRCLDELKDLMVDALE-------------------
ACEP15314        KITKPLLERKRRARINRCLDELKDLMVDALE-------------------
OabiM003770      -ITKPLLERKRRARINRCLEELKDLMVDALE-------------------
ArosM004121      VITKPLLERKRRARINRCLDELKDLMVDALESATTLFFNVRWCNFTHTEH
HvitM000199      -VTKPLLERKRRARINRCLDELKDLMMGALE-------------------
KDR23064         KVTKPLLERKRRARINKCLDELKDLMVGALE-------------------
FoccM004635      KVTKPLLERKRRARINRCLDELKELMVGALE-------------------
XP001949200      KITKPLLERKRRARINRCLDELKDLMFSALE-------------------
EdanM013391      KITKPLLERQRRARINRCLDELKELMVGALQ-------------------
HLHm3            KVMKPLLERKRRARINKCLDDLKDLMVECLQ-------------------
Ccaphlhm3        KVMKPLLERKRRARINKCLDDLKDLMVECLQ-------------------
Lcuphlhm3        KVMKPLLERKRRARINKCLDDLKDLMVECLT-------------------
Msex2.02576      KITKPLLERKRRARINRCLDELKDLMVGAL--------------------
Hmel1            KITKPLLERKRRARINRCLDELKDLMVGAL--------------------
EHJ69428.1       KITKPLLERKRRARINRCLDELKDLM------------------------
HLHm7            KVMKPLLERKRRARINKCLDELKDLMAECVAQ------------------
Lcuphlhm7        KVMKPLLERKRRARINKCLDDLKDLMAECFQS------------------
Ccap_espl2       KVMKPLLERKRRARINQCLDELKDLMAECVQQ------------------
NCBI234834       KITKPLLERQRRARINRCLDELKELMSAALAA------------------
EaffA002158      KVMKPLLERKRRARINKCLDELKELMMSALVE------------------
Smar_01651       KIVKPLLERRRRARINQCLMELKNLLRETNPSI-----------------
Smar_10005       KIVKPLLERRRRARINQCLMELKNILRETNPSI-----------------
Smar_00480       KVIKPLLEKRRRARINNCLTELKDLLVETYKN------------------
Smar_01368       KVIKPLLEKRRRARINNCLTELKDLLVETYKN------------------
HLHmdelta        KVTKPLLERKRRARMNLYLDELKDLIVDTMDA------------------
Ccaphlhmdelta    KVTKPLLERKRRARMNLYLDELKDLIVDTMEA------------------
LcupS1716_2      KVTKPLLERKRRARMNLYLEELKELIVDTMEQ------------------
Smar_01652       KMVKPILEKRRRARMNKSLDELKAYIVDVRKSEIS---------------
Ptep-hes1        RATKPIMEKRRRARINQCLSELKTLILDALNKDPSRH-------------
LHES005588       RATKPIMEKRRRARINQCLSELKTLILDALNKDPSRH-------------
h                RSNKPIMEKRRRARINNCLNELKTLILDATKKDPARH-------------
HLHm5            KVKKPLLERQRRARMNKCLDTLKTLVAEF---------------------
Ccaphlhm5        KVKKPLLERQRRARINKCLDTLKTLVAEF---------------------
Espl             KVKKPMLERQRRARMNKCLDNLKTLVAEL---------------------
LcupA008816      KVKKPMLERQRRARMNKCLDQLKELVAEL---------------------
LcupA008817      KVKKPMLERQRRARMNKCLDQLKELVAEF---------------------
Lcuphlhm5        KVKKPMLERQRRARMNKCLDTLKELIAEF---------------------
Lcupe_spl_       KIKKPLLERQRRARINKCLDGLKQLMVDL---------------------
Ccap_espl1       KVKKPLLERQRRARINKCLEALKKLVAEL---------------------
ISCW013710       -VSKPLMEKRRRARINRCLSQLKALLVDSSKPESPRH-------------
Her              EVFKPMMERKRRSRINRCLDFIKDLLQEV---------------------

Aplahlhmgamma    -----------------------------E-GE-NVSKLEKADILELTVR
Ldechlhmbeta     -----------------------------E-GE-NVSKLEKADILELTVR
XP972685         -----------------------------E-GE-NVSKLEKADILELTVR
Aglahlhmbeta     -----------------------------E-GE-NVSKLEKADILELTVR
Otauhlhmgamma    -----------------------------E-GE-NVSKLEKADILELTVR
Llon_2           -----------------------------E-GE-NVSKLEKADILELTVR
CPIJ003409       -----------------------------E-GE-NVSKLEKADILELTVR
AGAP012342       -----------------------------E-GE-NVAKLEKADILELTVR
BMGA008965       -----------------------------E-GE-NVAKLEKADILELTVR
Msex2.02580      -----------------------------E-GE-NVAKLEKADILELTVR
EHJ69886.1       -----------------------------E-GE-NVAKLEKADILELTVN
PHUM000172       -----------------------------E-GE-NVSKLEKADILELTVS
Pvenhlhmgamma    -----------------------------E-GE-NVSKLEKADILELTVQ
Hvithlhmbeta     -----------------------------E-GE-NVSKLEKADILELTVQ
Focchlhmbeta     -----------------------------E-GE-NVSKLEKADILELTVR
KDR23061         -----------------------------E-GE-NVSKLEKADILELTVR
LFUL008934       -----------------------------E-GE-NVSKLEKADILELTVR
GB43778          -----------------------------D-GE-NVAKLEKADILELTVR
Mrot882836       -----------------------------D-GE-NVAKLEKADILELTVR
SINV15880        -----------------------------D-GE-NVAKLEKADILELTVR
PB12775          -----------------------------D-GE-NVAKLEKADILELTVR
AECH21572        -----------------------------D-GE-NVAKLEKADILELTVR
ACEP15330        -----------------------------D-GE-NVAKLEKADILELTVR
Oabihlhmgamma    -----------------------------D-GE-NVAKLEKADILELTVR
Aflo_59          -----------------------------D-GE-NVAKLEKADILELTVR
Aroshlhmbeta     -----------------------------D-GE-NVAKLEKADILELTVR
Llun_hlhmbeta    -----------------------------E-GE-NVAKLEKADILELTVR
XP001946911      -----------------------------E-GE-NVSKLEKADILELTVR
Mdes_X1_4_2      -----------------------------E-GE-NVSKLEKADILELTVR
Hhal-1           -----------------------------D-GE-NVAKLEKADILELTVR
OFAS011857       -----------------------------D-GE-NVAKLEKADILELTVR
Edanhlhmbeta     -----------------------------E-GE-NVNKLEKADILELTVR
CLEC002262       -----------------------------E-GE-NVSKLEKADILELTVQ
LdecA006636      -----------------------------D-GD-NVSKLEKADILELTVS
GBUE006496       -----------------------------E-GE-NVSKLEKADILELTVR
LFUL017858       -----------------------------E-GE-NVSKLEKADILELTVR
FoccM004632      -----------------------------E-GE-NVSKLEKADILELTVR
GB43788          -----------------------------E-GE-NVAKLEKADILELTVR
Mrot882729       -----------------------------E-GE-NVAKLEKADILELTVR
Aflo_46          -----------------------------E-GE-NVAKLEKADILELTVR
PB12783          -----------------------------E-GE-NVAKLEKADILELTVR
AECH21581        -----------------------------E-GE-NVAKLEKADILELTVR
ACEP15313        -----------------------------E-GE-NVAKLEKADILELTVR
SINV15898        -----------------------------E-GE-NVAKLEKADILELTVR
Arosespl_in_ttl  -----------------------------E-GE-NVAKLEKADILELTVR
BMGA008915       -----------------------------E-GE-NVSKLEKADILELTVR
Msex2.02577      -----------------------------E-GE-NVSKLEKADILELTVR
Hmel2            -----------------------------E-GE-NVSKLEKADILELTVR
EHJ69429.1       -----------------------------E-GE-NVSKLEKADILELTVR
PHUM009020       -----------------------------E-GE-NVSKLEKADILELTVN
XP972493         -----------------------------E-GE-NVSKLEKADILELTVR
AglaA007570      -----------------------------E-GE-NVSKLEKADILELTVR
AplaA001225      -----------------------------E-GE-NVSKLEKADILELTVR
OtauA001741      -----------------------------E-GE-NVSKLEKADILELTVR
XP001949114      -----------------------------E-GE-NVSKLEKADILELTVR
KDR23063         -----------------------------E-GE-NVSKLEKADILELTVR
NCBI228834       -----------------------------EHGEAGMAKLEKADVLELTVR
HLHmbeta         -----------------------------E-GE-HITRLEKADILELTVE
Ccaphlhmbeta     -----------------------------E-GE-HITRLEKADILELTVE
Lcuphlhmbeta     -----------------------------E-GE-HITRLEKADILELTVE
JGIV11299514     -----------------------------E-GE-NLTKLEKADVLELTVR
HLHmgamma        -----------------------------E-GE-HVTRLEKADILELTVT
LcupS1716_1      -----------------------------E-GE-HVTRLEKADILELTVS
Ccaphlhmgamma    -----------------------------E-GE-HVTRLEKADILELTVA
EaffA002154      -----------------------------E-GE-SISKLEKADVLELTVR
EaffA002152      -----------------------------E-GE-SISKLEKADVLELTVR
EaffA002149      -----------------------------E-GE-SISKLEKADVLELTVR
Eaffhlhmbeta     -----------------------------E-GE-SISKLEKADVLELTVR
EaffA002146      -----------------------------E-GE-NITKLEKADVLELTVR
Mdes_5782        -----------------------------E-GE-NVAKLEKADILELTVR
CLEC002260       -----------------------------E-GE-NVSKLEKADILELTVR
EaffA002162      -----------------------------E-GE-NVSKLEKADILELTVR
EaffA002166      -----------------------------E-GE-NVSKLEKADILELTVR
OFAS009677       -----------------------------D-GE-NVAKLEKADILELTVR
EaffA002168      -----------------------------E-GE-SITKLEKADVLELTVR
GB43791          -----------------------------TEGE-DISKLEKADILELTVR
Aflo_40          -----------------------------TEGE-DISKLEKADILELTVR
Mrot882617       -----------------------------TEGE-DISKLEKADILELTVR
AECH21585        -----------------------------TEGE-NISKLEKADILELTVR
ACEP15314        -----------------------------TEGE-NISKLEKADILELTVR
OabiM003770      -----------------------------TEGE-NISKLEKADVLELTVR
ArosM004121      PRAERKFLVFKVRIIPRILYSVYLKPETPTEGE-NISKLEKADILELTVR
HvitM000199      -----------------------------AEGE-NVNKLEKADILELTVK
KDR23064         -----------------------------AEGE-NVSKLEKADILELTVQ
FoccM004635      -----------------------------AEGE-NVSKLEKADILELTVR
XP001949200      -----------------------------AEGE-NVDKLEKADILEFTVK
EdanM013391      ----------------------------------NINKLEKADILELTVR
HLHm3            -----------------------------QEGE-HVTRLEKADILELTVD
Ccaphlhm3        -----------------------------QEGE-HVTRLEKADILELTVE
Lcuphlhm3        -----------------------------QEGE-HVTRLEKADILELTVE
Msex2.02576      -----------------------------EIDDDNLSKLEKADILELTVN
Hmel1            -----------------------------EIDDDNLSKLEKADILELTVN
EHJ69428.1       ------------------------------IDDDNLSKLEKADILELTVN
HLHm7            ------------------------------TGD--A-KFEKADILEVTVQ
Lcuphlhm7        ------------------------------NGENNV-KFEKADILEVTVQ
Ccap_espl2       -----------------------------QSGDAEV-KLEKADILELTVE
NCBI234834       ------------------------------EGE-NLTKLEKADVLELTVR
EaffA002158      -----------------------------ENGE-NSSKLEKADILEVTVN
Smar_01651       -----------------------------DNNEAN--RLEKADILELTVR
Smar_10005       -----------------------------DNDEAN--RLEKADILELTVR
Smar_00480       -----------------------------DISEPS--KLEKADILELTVR
Smar_01368       -----------------------------DITEPS--KLEKADILELTVR
HLHmdelta        ------------------------------QGE-QVSKLEKADILELTVN
Ccaphlhmdelta    ------------------------------QGE-HIAKLEKADILELTVN
LcupS1716_2      ------------------------------QGE-HVNKLEKADILEMTVS
Smar_01652       ----------------------------------DPSKLEKADILEHTVH
Ptep-hes1        ------------------------------------SKLEKADILEMTVR
LHES005588       ------------------------------------SKLEKADILEMTVR
h                ------------------------------------SKLEKADILEKTVK
HLHm5            ------------------------------QGDDAILRMDKAEMLEAALV
Ccaphlhm5        ------------------------------QGDDAILRMDKAEMLESTIA
Espl             ------------------------------RGDDGILRMDKAEMLESAVI
LcupA008816      ------------------------------QGNDAILRMDKAEMLECALT
LcupA008817      ------------------------------QGNDAILRMDKAEMLECALT
Lcuphlhm5        ------------------------------QGNDAILRMDKAEMLESALE
Lcupe_spl_       ------------------------------NGNSKILRMDKAEMLETTIV
Ccap_espl1       ------------------------------QADDAVLRMDKAELLEQTLV
ISCW013710       ------------------------------------ARLEKADILEMTVN
Her              ---------------------------SHLDGE-TMAKMDMGDVLELAVH

Aplahlhmgamma    HLHKLR--------RQQRLAAN----P---------VIDADRFR------
Ldechlhmbeta     HLHKLR--------RQQRLSTN----P---------VIDADRFR------
XP972685         HLHKLR--------RQQRLSAN----P---------VVDADRFR------
Aglahlhmbeta     HLHKLR--------RQQRLSTN----P---------VIDADRFR------
Otauhlhmgamma    HLHKLR--------RQQRLSAN----P---------VIEADRFR------
Llon_2           HLHKLR--------RQQRLCAN----P---------VIDSDRFR------
CPIJ003409       HLHKLR--------RQQRLAVN----P---------VIDADRFR------
AGAP012342       HLHKLR--------RQQRLAAN----P---------VLDADRFR------
BMGA008965       HLHKLR--------RQRRLSLN----P---------TVDVDRFR------
Msex2.02580      HLHKLR--------RQRRLSLN----P---------TVDVDRFR------
EHJ69886.1       HLHKLR--------RQRRLSLN----S---------TVDTDRFR------
PHUM000172       HLHKLR--------RQQRLASN----P---------VTDADRFR------
Pvenhlhmgamma    HLQKVR--------RQQRLASN----P---------VTDADRFR------
Hvithlhmbeta     HLHKLR--------RQQRLAAN----P---------VTDADRFR------
Focchlhmbeta     HLHRLR--------REQRLAAN----P---------VTDADRFR------
KDR23061         YLHKLR--------RQQRLSAN----P---------VTDADRFR------
LFUL008934       HLHRLR--------RTQRLAAAC---P---------TADADRFR------
GB43778          HLHKLQ--------RQQRLSAN----P---------VIDADRFR------
Mrot882836       HLHKLQ--------RQQRLSAN----P---------VIDADRFR------
SINV15880        HLHKLQ--------RQQRLSAN----P---------VIDADRFR------
PB12775          HLHKLQ--------RQQRLSAN----P---------VIDADRFR------
AECH21572        HLHKLQ--------RQQRLSAN----P---------VIDADRFR------
ACEP15330        HLHKLQ--------RQQRLSAN----P---------VIDADRFR------
Oabihlhmgamma    HLHKLQ--------RQQRLSAN----P---------VIDADRFR------
Aflo_59          HLHKLQ--------RQQRLSAN----P---------VIDADRFR------
Aroshlhmbeta     HLHKLQ--------RQQRLSAN----P---------VIDADRFR------
Llun_hlhmbeta    HLRGLR--------R------------------------ADRFR------
XP001946911      HLHKLR--------RQQRLSGN----P---------VTEMDRFR------
Mdes_X1_4_2      HLHKLK--------RQQRLAAN----P---------VIEADRFR------
Hhal-1           HLHKLR--------KARRLSL---------------TATDDRFR------
OFAS011857       HLHKLR--------KARRLTLGP---QQ-SPTPAPLSPTDDRFR------
Edanhlhmbeta     HLHRLR--------RQQRLSANP-------------ATDSDRYR------
CLEC002262       HLHKLR--------KAKKLCLTG---GE----------KEDKFR------
LdecA006636      HLQKLK--------RQQRLSVNP-------------VVEADRFR------
GBUE006496       HLHKLK--------KESRL----------------VVQDSDRFR------
LFUL017858       HLHRLR--------RTQRLALTP---E---------AAYADRFR------
FoccM004632      HLHNLR--------RQRALGLTP---ES-AY--------ADRFR------
GB43788          HLHTLR--------AARRLTLTP---EN-SY--------ADRFR------
Mrot882729       HLHTLR--------DARRLTLTP---EN-SY--------ADRFR------
Aflo_46          HLHTLR--------AARRLTLTP---EN-SY--------ADRFR------
PB12783          HLHTLR--------AARRLTLTP---EN-SY--------ADRFR------
AECH21581        HLHTLR--------AARRLTLTP---EN-SY--------ADRFR------
ACEP15313        HLHTLR--------AARRLTLTP---EN-SY--------ADRFR------
SINV15898        HLHTLR--------AARRLTLTP---EN-SY--------ADRFR------
Arosespl_in_ttl  HLHTLR--------AARRLTLTP---ET-SY--------ADRFR------
BMGA008915       HLHNLK--------QRGQLVVKP---EM-SY--------TERFR------
Msex2.02577      HLHNLK--------RRGQLVLKP---EM-SY--------AERFR------
Hmel2            HLHSLK--------RKGQLVLKP---EM-SY--------AERFR------
EHJ69429.1       HLHSLK--------RRGQLVLKP---EM-SY--------AERFR------
PHUM009020       HLQKLR--------KQHTMNVSR---DT-SY--------AERFR------
XP972493         HLHGLK--------RQHQLVIPP---E--GY--------ADRFR------
AglaA007570      HLHSLK--------RQHQLVLPP---EQ-SY--------ADRFR------
AplaA001225      HLHNLK--------RQHQLILPS---EQ-SY--------ADRFR------
OtauA001741      HLHNLK--------RQHQLVVTT---DS-SY--------ADRFK------
XP001949114      HLHKLK--------RHNALGLTG---VD-SVY-------ADKFR------
KDR23063         HLHKLR--------RQHSLGLNP---EV-AY--------ADRFR------
NCBI228834       HLHKLR--------RERRLAANP-------------VVASDRFR------
HLHmbeta         HMKKLR--------AQKQLRLSSVTGGV-SPSADPKLSIAESFR------
Ccaphlhmbeta     HMKKLR--------AQKQLRLGGVGAGT-GAVQDPKLTIAESFR------
Lcuphlhmbeta     HMKKLR--------AQKQLRLNG--------NPDSKLTIAESFR------
JGIV11299514     HLHKLR--------ERQALGLSP--SPS-SPGSPNSNNSQDKFR------
HLHmgamma        HLQKMK--------QQRQHKRASGDESL-T--------PAEGFR------
LcupS1716_1      HLQKMK--------QQRKLSSSSGNTTM-N--------QAEGFR------
Ccaphlhmgamma    HLQKLK--------QQRKAAASKGG-AM-S--------QAEGFR------
EaffA002154      HLRKLK--------RQQMLALNPG-------------LDLDRFH------
EaffA002152      HLRKLK--------RQQMLALNPG-------------LDLDRFH------
EaffA002149      HLRKLK--------RQQMLALNPG-------------LDLDRFH------
Eaffhlhmbeta     HLRKLK--------RQQMLALNPG-------------LDLDRFH------
EaffA002146      HLRKLK--------RQQMLALNPG-------------LDLDRFH------
Mdes_5782        HLHSLR--------RQNGLSTRSENSY------------AEKFK------
CLEC002260       HLQSLR--------RVEQ--------------------GGNRYE------
EaffA002162      HLQKLN--------QSHRLTIR------------NPIEELQKFQ------
EaffA002166      HLHKLS--------QSRRLMVR------------NPLEDLQKFQ------
OFAS009677       HLQRLS--------RES----GPGGLSL-QQPGKQQPAGDDRYS------
EaffA002168      HLRKLK--------AQGGLSLTNSG--------------SERFR------
GB43791          HLQRL----------QGSRSSTGH-LLD-TATKSGEVSGENRWL------
Aflo_40          HLQRL----------QSSRSSTG--LPD-TATKNDEVSAENRWL------
Mrot882617       HLQRL----------QGSQPSV---LPA-TMANNAEVSAESRWL------
AECH21585        HLQKL----------QASRPS--G-LSV-TIASGDEISAESRWQ------
ACEP15314        HLQKL----------QASRPS--G-LSV-TIASGDEISAESRWQ------
OabiM003770      HLQRL----------QASRPS--G-LSA-QASPGDE-SAESRWQ------
ArosM004121      HLQRL----------QASRPS--G-LSS-SAIPGED-SSESRWR------
HvitM000199      HLHRI-------------------------TRPRDAAEDVHRFQISVAKL
KDR23064         HLHRL-------------------------RRPRDAAEDAHRFQ------
FoccM004635      HLQRI-------------------------TRPRDVAEDASRFQ------
XP001949200      HLQKI-------------------------TR-RDLVEEAYKFQ------
EdanM013391      HLHRLH--------QQGLAGGAPD-LPA-GAQPAPVQDPVHRFQ------
HLHm3            HMRKLK--------QRGGLSLQGVVAGVGSPPTSTSTAHVESFR------
Ccaphlhm3        HMRKLK--------QRGSLSLQ-----------SQASAHIESFR------
Lcuphlhm3        HMRKLK--------QRGNLALR----------TTTLNAHVESFR------
Msex2.02576      HLTKLH--------SPK-----------------DPVVEAKKFQ------
Hmel1            HLTKLH--------RPK-----------------DPVLEAKKFQ------
EHJ69428.1       HLTKLH--------RPK-----------------DPVMEAKKFQ------
HLHm7            HLRKLK--------ESKKHVPAN---P------------EQSFR------
Lcuphlhm7        HLRKLK--------QQKEQIAHNNVAA------------QQSFR------
Ccap_espl2       HLRKMR--------QHQKKAKHIDDDV------------RQSFR------
NCBI234834       HLHQLH--------REGELSLNAVGG------------------GGGGIF
EaffA002158      YLNKLK--------NSDSLVLTPS------------VTYSHRFR------
Smar_01651       QLKGLQ--------LQRRV----HQ------------VDVAEFR------
Smar_10005       QLKGLR--------LQRSVI---HR------------VDVAEFR------
Smar_00480       HLRELR--------QQRRVIVSTRR------------NDANDFR------
Smar_01368       HLRELR--------QQQRVIVTTRR------------TDANDFR------
HLHmdelta        YLKA----------QQQQRVANPQSPPPDQ-------VNLDKFR------
Ccaphlhmdelta    YLRTHKHEIAASVVQQQQNAANA-SGDTTG-------INVEKFR------
LcupS1716_2      YLRNQKGAGA------NETTTNDLTKRP---------LNVEKFR------
Smar_01652       HLRDLRRQQ-----QQRGMAVTNGAV-------------ASRF-------
Ptep-hes1        HLQNIQRQQMATAISTDSSVLN-------------------KFK------
LHES005588       HLQNIQRQQMASAISTDSSVLN-------------------KFK------
h                HLQELQRQQAAMQQAADPKIVN-------------------KFK------
HLHm5            FMRKQVVKQQAP---VSPL-P------------------MDSFKN-----
Ccaphlhm5        FMRQHSRRQRTTMPAVAPLAP------------------MDGFRN-----
Espl             FMRQQKTPKKVAQEEQS--LP------------------LDSFKN-----
LcupA008816      FIKKEVKKPIVP----A-VIP------------------MDSFRH-----
LcupA008817      FIKKEVKKPIVP----A-VIP------------------MDSFRH-----
Lcuphlhm5        FMKVECKKPIQPISKIA-VAP------------------MDSFRN-----
Lcupe_spl_       YLRQHVKQQKMQ----TQQIP------------------MDSFRN-----
Ccap_espl1       FVRQQCANNSRKPQKNTQTSA-------------------DSFRN-----
ISCW013710       HLQALHRQRRTVPFTMN-----------------------PAHEYMSLAA
Her              HLSKKNCPVATPTTAPTS--------------------------------

Aplahlhmgamma    ----------------------AGFTHCANEVSRCLA--SI----P----
Ldechlhmbeta     ----------------------AGYTHCANEVSRCLA--GT----P----
XP972685         ----------------------AGYTHCANEVSRCLA--SI----P----
Aglahlhmbeta     ----------------------AGYTHCANEVSRCLA--AI----P----
Otauhlhmgamma    ----------------------AGYTHCANEVSRCLA--SI----P----
Llon_2           ----------------------AGFTHAANEVSRCLA--ST----P----
CPIJ003409       ----------------------AGFTHAANEVSRCLA--ST----S----
AGAP012342       ----------------------AGFTHAANEVSRCLA--ST----P----
BMGA008965       ----------------------AGFTHAANEVSRCLA--SI----P----
Msex2.02580      ----------------------AGFTHAANEVSRCLA--SI----P----
EHJ69886.1       ----------------------AGFTHAANEVSRCLA--SI----P----
PHUM000172       ----------------------AGFTHCATEVSRCLA--AT----P----
Pvenhlhmgamma    ----------------------AGFTHCANEVSKCLA--AT----P----
Hvithlhmbeta     ----------------------AGFTHCATEVSRCLA--ST----P----
Focchlhmbeta     ----------------------AGFTHCATEVSRCLA--AT----P----
KDR23061         ----------------------AGFTHCATEVSRCLA--AT----P----
LFUL008934       ----------------------AGFTHCAAEVSRCLA--AT----P----
GB43778          ----------------------AGYTHCANEVSRCLA--AT----P----
Mrot882836       ----------------------AGYTHCANEVSRCLA--AT----P----
SINV15880        ----------------------AGYTHCANEVSRCLA--AT----P----
PB12775          ----------------------AGYTHCANEVSRCLA--AT----P----
AECH21572        ----------------------AGYTHCANEVSRCLA--AT----P----
ACEP15330        ----------------------AGYTHCANEVSRCLA--AT----P----
Oabihlhmgamma    ----------------------AGYTHCANEVSRCLA--AT----P----
Aflo_59          ----------------------AGYTHCANEVSRCLA--AT----P----
Aroshlhmbeta     ----------------------AGYTHCANEVSRCLA--AT----P----
Llun_hlhmbeta    ----------------------AGFTHAAAEVSRCLA--ST----P----
XP001946911      ----------------------AGYTRCASEVSRCLA--AT----P----
Mdes_X1_4_2      ----------------------AGFTQAANEVSRVLA--ST----P----
Hhal-1           ----------------------AGYTHCAGEVSKCLA--ST----P----
OFAS011857       ----------------------AGYTHCASEVSKCLA--AT----P----
Edanhlhmbeta     ----------------------AGFTHCAAEVSRCLA--TV----P----
CLEC002262       ----------------------AGYTHCANEVSRCLA--ST----P----
LdecA006636      ----------------------AGFTTCAKEVSKCLA--ST----P----
GBUE006496       ----------------------DGYTHCANEVSKYLA--GV----P----
LFUL017858       ----------------------AGFSHCAAEVSRYLG--AV----TSANG
FoccM004632      ----------------------AGFTHCAAEVNNYLTVHAV----P----
GB43788          ----------------------EGFTQCAQEVSSFLST-PVAAA------
Mrot882729       ----------------------EGFTQCAQEVSSFLST-PVAAA------
Aflo_46          ----------------------EGFTQCAQEVSSFLST-PVAAA------
PB12783          ----------------------DGFTQCAQEVSTFLST-PVAAA------
AECH21581        ----------------------DGFTQCAQEVSTFLST-PVAAA------
ACEP15313        ----------------------DGFTQCAQEVSTFLST-PVAAA------
SINV15898        ----------------------DGFTQCAQEVSTFLST-PVAAT------
Arosespl_in_ttl  ----------------------DGFTQCAQEVSTFLST-PVAAS------
BMGA008915       ----------------------AGFTQCATEVSQFIAN-ATLAANAMQRQ
Msex2.02577      ----------------------AGFTQCATEVSQFIAN-ATLAANAMQRQ
Hmel2            ----------------------AGFAQCATEVSQFITN-ATVAANAMHRQ
EHJ69429.1       ----------------------AGFAQCATEVSQFITS-ATVAANAMQRQ
PHUM009020       ----------------------AGFTQCAAEVSTYLATLPIAAA------
XP972493         ----------------------AGFTQCAQEVSQFLTTPTET--------
AglaA007570      ----------------------AGFTQCAQEVTHFITTPTEI--------
AplaA001225      ----------------------AGFTHCAQEVSQFLSSPKDC--------
OtauA001741      ----------------------AGFSQCAQEVSHFIAAPTKL--------
XP001949114      ----------------------AGFAHCATEVSNYLTSDV--------RS
KDR23063         ----------------------AGFTHCAAEVSQYLAAAATSPTSPLN--
NCBI228834       ----------------------AGFTQCAREVSVALAAIP----------
HLHmbeta         ----------------------AGYVHAANEVSKTLAAVP----------
Ccaphlhmbeta     ----------------------AGYVHAANEVSKTLAALP----------
Lcuphlhmbeta     ----------------------AGYIHAANEVSKTLATVP----------
JGIV11299514     ----------------------AGFTHCAAEVSRYLATST----------
HLHmgamma        ----------------------SGYIHAVNEVSRSLSQLP----------
LcupS1716_1      ----------------------SGYIHAVNEVSKSLSELP----------
Ccaphlhmgamma    ----------------------SGYIHAVNEVSRSLSQLP----------
EaffA002154      ----------------------AGYTACATEVSKCLAS-T----------
EaffA002152      ----------------------AGYTACATEVSKCLAS-T----------
EaffA002149      ----------------------AGYTACATEVSKCLAS-T----------
Eaffhlhmbeta     ----------------------AGYTACATEVSKCLAS-T----------
EaffA002146      ----------------------AGYTACATEVNRCMSNIS----------
Mdes_5782        ----------------------AGFRHCAAEVSNFMGV------------
CLEC002260       ----------------------EGWSACLEQVTRFLR----------EGK
EaffA002162      ----------------------AGYSSCAQEATSFLLSAP----------
EaffA002166      ----------------------AGYSSCAQEAATFLLSTP----------
OFAS009677       ----------------------EGWASCLKEVAAYLG------------G
EaffA002168      ----------------------SGFRLCVGEITRFVTSGT----------
GB43791          ----------------------SGFGHCAAEAYRFLSAVP----------
Aflo_40          ----------------------SGFGHCAAEAYRFLSAVP----------
Mrot882617       ----------------------SGFGHCAAEAYRFLSALP----------
AECH21585        ----------------------SGFGHCAAEAYRFLSSLP----------
ACEP15314        ----------------------SGFGHCAAEAYRFLSSLP----------
OabiM003770      ----------------------SGFGHCAAEACRFLSALP----------
ArosM004121      ----------------------SGFGHCAAEACRFLTALP----------
HvitM000199      YQISDSDYVFSWKVYDLHCLLQAGFSQCASEACGFLLSLP----------
KDR23064         ----------------------AGFSQCASEACQFLLSLP----------
FoccM004635      ----------------------AGFSQCASEACHFLLGLP----------
XP001949200      ----------------------EGFSHCASEACSFLLSLP----------
EdanM013391      ----------------------AGFSHCASEACHFLLGLP----------
HLHm3            ----------------------SGYVHAADQITQVLL------------Q
Ccaphlhm3        ----------------------SGYVHAADQISQVLL------------Q
Lcuphlhm3        ----------------------SGYVHAADQISQVLL------------Q
Msex2.02576      ----------------------AGFGHCAAEACRFIMSVP----------
Hmel1            ----------------------AGFGQCAAEACRFIMSVP----------
EHJ69428.1       ----------------------AGFGQCAAEACRFIMSVP----------
HLHm7            ----------------------AGYIRAANEVSRALASLP----------
Lcuphlhm7        ----------------------SGYIQAANEVSRCMASLP----------
Ccap_espl2       ----------------------SGYIKAAHEISRCLATLP----------
NCBI234834       NRPPSAAAAAVAAAPADRRRYQGGFIACAQQVASYVMKTP----------
EaffA002158      ----------------------SGFSACASEVARFLST----------PG
Smar_01651       ----------------------AGFTECANEVAMCVTTLP----------
Smar_10005       ----------------------AGFTECANEVAVCVTTLP----------
Smar_00480       ----------------------AGYSECAGEVAACLGNMP----------
Smar_01368       ----------------------VGYNECASEVAACLGNMP----------
HLHmdelta        ----------------------AGYTQAAYEVSHIFSTVP----------
Ccaphlhmdelta    ----------------------AGYTQAAYEVSRVFATVP----------
LcupS1716_2      ----------------------EGYTQAAYEVSKVFSTVP----------
Smar_01652       ---------------------GAGFTECANEVSVYLSTLP----------
Ptep-hes1        ----------------------AGFNECATEVTRYVNRIE----------
LHES005588       ----------------------AGFNECATEVTRYVSRIE----------
h                ----------------------AGFADCVNEVSRF----P----------
HLHm5            -----------------------GYMNAVSEISRVMACTP----------
Ccaphlhm5        -----------------------GYMNAVNEVSRVMAAMP----------
Espl             -----------------------GYMNAVNEVSRVMASTP----------
LcupA008816      -----------------------GYMNAVNEVSRVMAATP----------
LcupA008817      -----------------------GYMNAVNEVSRVMAATP----------
Lcuphlhm5        -----------------------GYMNAVNEVSRVMAGTP----------
Lcupe_spl_       -----------------------GYMNAVNEVSRVLASTP----------
Ccap_espl1       -----------------------GYMNAVNEVSLVMASTS----------
ISCW013710       LTCNSACPARLLDDSEVRHKFRAGYEECILETRRFLCSLADRQLLTNSGA
Her              -----------GVYQSPIDCYWSGFRECVLEVSQFL--------------

Aplahlhmgamma    -GVDIQLGTKLMTHLGHRLNEM------
Ldechlhmbeta     -GVDIQLGTKLMTHLGHRLNEM------
XP972685         -HVDVQLGTKLMTHLGHRLNEM------
Aglahlhmbeta     -GVDVQLGTKLMTHLGHRLNDM------
Otauhlhmgamma    -GVDVGLGTKLMTHLGLRLNEM------
Llon_2           -GVDVTLGTKLMTHLGHRLNEL------
CPIJ003409       -GVDIKLGTKLMTHLGHRLNDL------
AGAP012342       -GVDIKLGTKLMTHLGHRLNDL------
BMGA008965       -GVDVRLGTQLMTHLGHRLNEM------
Msex2.02580      -GVDVRLGTQLMTHLGHRLNDM------
EHJ69886.1       -GVDVRLGTQLMTHLGHKLNDI------
PHUM000172       -GIDIKLGTKLMTHLGHRLNDM------
Pvenhlhmgamma    -GIDLRLGTKLMSHLGQRLNDM------
Hvithlhmbeta     -GVDVRLGTKLMTHLGHRLNEM------
Focchlhmbeta     -GVDVQLGTTLMTHLGHRLNEM------
KDR23061         -GVDVKLGTKLMTHLGHRLNDM------
LFUL008934       -GVDVRLGTMLMTHLGHRLNDL------
GB43778          -GVDVALGTKLMTHLGHKLNSM------
Mrot882836       -GVDVALGTKLMTHLGHKLNSM------
SINV15880        -GVDVALGTKLMTHLGHKLNSM------
PB12775          -GVDVALGTKLMTHLGHKLNSM------
AECH21572        -GVDVALGTKLMTHLGHKLNSM------
ACEP15330        -GVDVALGTKLMTHLGHKLNSM------
Oabihlhmgamma    -GVDVALGTKLMTHLGHKLNSM------
Aflo_59          -GVDVALGTKLMTHLGHKLNSM------
Aroshlhmbeta     -GVDIALGTKLMTHLGHKLNAM------
Llun_hlhmbeta    -GVDVALGTRLMTHLGHRLNRL------
XP001946911      -GLDVTLGANLMTHLGHRLNSI------
Mdes_X1_4_2      -NVDVTLGKRIMSHLGHRINDL------
Hhal-1           -GVDVRLGTKLMSHLGHRLNEL------
OFAS011857       -GVDVRLGTKLMTHLGHRLNEL------
Edanhlhmbeta     -GVDVDLGTRLMTHLGHRLNDM------
CLEC002262       -GVDVRLGTQLMSHLGHRLNEI------
LdecA006636      -GVDVHLGTKLMTHLGHSLKGM------
GBUE006496       -GVDVVLGKQLMSHLGLRLNEL------
LFUL017858       GGVEAHVGARLLTHLGHCLQNI------
FoccM004632      -AVDRSTSAKLLQHLGTCIRKI------
GB43788          --VHPAAGAQLMRHLGGCLRRL------
Mrot882729       --VHPAAGAQLMRHLGGCLRRL------
Aflo_46          --VHPAAGAQLMRHLGGCLRRL------
PB12783          --VHPAAGAQLMRHLGGCLRRL------
AECH21581        --VHPAAGAQLMRHLGGCLRRL------
ACEP15313        --VHPAAGAQLMRHLGGCLRRL------
SINV15898        --VHPAAGAQLMRHLGGCLRRL------
Arosespl_in_ttl  --VHPAAGAQLMRHLGGCLRRL------
BMGA008915       GPVDPQAGARLLQHLSNCIRRL------
Msex2.02577      GPVDPQAGARLLQHLSNCIRRL------
Hmel2            GPVDPQAGARLLQHLSNCIRRL------
EHJ69429.1       GPVDPQAGARLLQHLSNCIRRL------
PHUM009020       --VDPTSTSKLLQHLGTCIRKL------
XP972493         --VDAVAGRKLLQHLGACVRQL------
AglaA007570      --IDPVAGRKLLQHLGACVRQL------
AplaA001225      --VDPAAGRKLLQHLGSCMRQL------
OtauA001741      --IDPASGRKLMQHLGTCVRQL------
XP001949114      PPVDPSAGVKLLHHLGACMRKI------
KDR23063         --IDATTRTQLLQHLGSCVRHI------
NCBI228834       -GVDVTLGTRLMTHLGHALNGL------
HLHmbeta         -GVSVDLGTQLMSHLGHRLNYL------
Ccaphlhmbeta     -GVNVDLGTQLMSQLGHRLNYL------
Lcuphlhmbeta     -GVSVDLGTQLMSHLGHRLNYL------
JGIV11299514     -GLDVTVGQRLLSHLGRCVHQL------
HLHmgamma        -GMNVSLGTQLMTHLGQRLNQI------
LcupS1716_1      -GVNVNLGTQLMTHLGQRLNQL------
Ccaphlhmgamma    -DVNVNLGTQLMTHLGQRLNQL------
EaffA002154      -GVDITVGSRLMSHLGHKLNTI------
EaffA002152      -GVDITVGSRLMSHLGHKLNTI------
EaffA002149      -GVDITVGSRLMSHLGHKLNTI------
Eaffhlhmbeta     -GVDITVGSRLMSHLGHKLNTI------
EaffA002146      -GVDGAMNNRLMNHLGQRL-TS------
Mdes_5782        --VDQKTSSQILKHLNGCISHM------
CLEC002260       AGVGPEEAVRLVRHL----NPV------
EaffA002162      -GLDVRVGQRLIGHLFSPSQSV------
EaffA002166      -GVDVRLSQRLLSHL-SSTAGP------
OFAS009677       GGLDPEAGLRLVSHLSRPRE--------
EaffA002168      SGIDLTLSARLLQHMSICLQSM------
GB43791          -G---EGAERLARHLAAGLQKSRQTN--
Aflo_40          -G---EGAERLARHLAAGLQKSRQTN--
Mrot882617       -G---EGAERLARHLAAGLQKSRQTN--
AECH21585        -G---EAAERLARHLAAGLQ-TGQTN--
ACEP15314        -G---EAAERLARHLAAGLQ--------
OabiM003770      -G---EAAGRLARHLALDLK-STRRV--
ArosM004121      -G---EAADRLARHLASGLH--------
HvitM000199      -GLDARVGRRLVAHLGQCLASP------
KDR23064         -GLDARVGRRLVAHLGQCV-SA------
FoccM004635      -GLDAAVGRRLVAHLGQVVNQV------
XP001949200      -GLDSVVGRRLVEYLAKSV-SR------
EdanM013391      -GLDPRISRRLVAHLGQCADSL------
HLHm3            TQQTDEIGRKIMKFLSTRLIELQTQL--
Ccaphlhm3        QCQADELGGKIMKFLSTRLIEMQHQLLR
Lcuphlhm3        QYIDDEVKGKLMKFLSSRLMDMQHNVLI
Msex2.02576      -DLDANVSQNLINHLSRLITAQ------
Hmel1            -DLDSNVSQNLIGHLSRMIT--------
EHJ69428.1       -DLDSKVSQNLVGHLSRLITSQ------
HLHm7            -RVDVAFGTTLMTHLGMRLNQL------
Lcuphlhm7        -KVDVQFGTKLMTHLGLRLSQL------
Ccap_espl2       -NVDIQLGTHLMTQLGLRLNQL------
NCBI234834       -GLEPGLGQRLLAHLARCSQQI------
EaffA002158      LGVDRKAVDHVLSQMSNSVN--------
Smar_01651       -GLDESIRNRLIAHLTGR----------
Smar_10005       -GLDETIRNRLIAHLTGQKA--------
Smar_00480       -GLDTGVRARLLIHLSKRV---------
Smar_01368       -GLDTGVRARLLTHLSKRVG--------
HLHmdelta        -GLDLKFGTHLMKQLGHQLKDM------
Ccaphlhmdelta    -GLDVKFGTKLMKHLGYQLKDL------
LcupS1716_2      -GLNVDFGTRLMKHLGYQLKDL------
Smar_01652       -GLDNGLRARLLTHLTTCVHQV------
Ptep-hes1        -GVDPGLRQRLVSHLSNCLTTM------
LHES005588       -GVDPALRQRLIAHLSNCLTTM------
h                -GIEPAQRRRLLQHLSNCINGV------
HLHm5            -AMSVDVGKTVMTHLGVEFQRM------
Ccaphlhm5        -GMSVQVGKSVMTHLGSEFNRL------
Espl             -GMSVDLGKSVMTHLGRVYKNL------
LcupA008816      -GMNVQLGKSVMIHLGGEYNRL------
LcupA008817      -GMNVQLGKSVMIHLGGEYNRL------
Lcuphlhm5        -GMSVNMGKAVMTHLGSEFNRL------
Lcupe_spl_       -GMTVEMGKSVMTHLGRSYNRL------
Ccap_espl1       -GMNIELGKAVMTHLGRSYNRL------
ISCW013710       DPVSVR--DRVLAHLQARAREI------
Her              ------------QHNGYQ----------
;
end;


2) Hymenopteran bHLH-Orange domain genes

#NEXUS
BEGIN DATA;
dimensions ntax=40 nchar=1085;
format missing=?
interleave datatype=PROTEIN gap= -;

matrix
GLEAN_03772    --------------------------------------------------
XP_001601677   --------------------------------------------------
TPRE002242-PA  --------------------------------------------------
CFLO017133-PA  --------------------------------------------------
GB47783-PA     --------------------------------------------------
OABI003747-PA  --------------------------------------------------
deadpan        --------------------------------------------------
GLEAN_03816    --------------------------------------------------
CFLO010597-PA  LIREGPSTSSSRVG------------------------------------
GB47799-PA     --------------------------------------------------
OABI003744-PA  RPSVEHSVGPSTSADREASRARTVEVRRVHREVGPLETLCSSLASRASTA
TPRE002237-PA  --------------------------------------------------
h              --------------------------------------------------
GLEAN_00039    MTARVHSARHHQ-QTHQQQQNS----------------------------
XP_001601600   MEERSSQIINFP-KLNSNNYNSWKLDMKVALIDRGSWEFITNEVEEPAEG
TPRE007753-PA  LVARRRRKLDRAVKMTARIHNS----------------------------
GB40519-PA     MTARLHSLRHQEKKSAGNTH------------------------------
OABI004222-PA  MTARLHSLRHQEKKSAGNSH------------------------------
Side           MTAKRDKDYSKNKSAPG---------------------------------
CFLO012108-PA  --------------------------------------------------
GB43778-PA     MQMHEQ--------------------------------------------
OABI003766-PA  MQMHEQ--------------------------------------------
GB43788-PA     MAPHTS--------------------------------------------
mbeta          MVLEME--------------------------------------------
mdelta         MAVQGQ--------------------------------------------
GB43791-PA     MMSYEF--------------------------------------------
OABI003770-PA  MCA-----------------------------------------------
m8             M-------------------------------------------------
XP_001603396   MWRVVVARPEENG---TLLSSELPP-------------------PPAPPS
GLEAN_11694    MWRVVVARPEENG---TLLSSELPP-------------------PPAPPS
TPRE012082-PA  MWRVVVARPEESSSGATLLSSEFPAGSASVGSVHHPVNQQQQQHPHAPSN
GB51105-PA     MWRVVVARSDENS---TLLSSEIGSG------------------PVGPNH
OABI005943-PA  MWRVVVARSDENS---TLLSSDITSGAMGPMAPMGPMASMAPMGPMGPSH
CFLO001794-PA  MTSGHQQQHHHHHHPQQQQQQQ--------------------------QQ
Hey            M--------DHN------------------------------MHVNAPSL
GB52039-PA     M-------------------------------------------------
OABI000326-PA  M-------------------------------------------------
CFLO008183-PA  M-------------------------------------------------
TPRE010166-PA  L-------------------------------------------------
cwo            M-------------------------------------------------

GLEAN_03772    -----------------------------------------------M--
XP_001601677   -----------------------------------------------M--
TPRE002242-PA  -----------------------------------------------MVD
CFLO017133-PA  -----------------------------------------------M--
GB47783-PA     -----------------------------------------------M--
OABI003747-PA  -----------------------------------------------MVD
deadpan        -----------------------------------------------MD-
GLEAN_03816    ----------------------------------------------MVTG
CFLO010597-PA  -----------------------------------------HLVPTMVTG
GB47799-PA     ----------------------------------------------MVTG
OABI003744-PA  TRLLTPVFGIKCAPRLPGLTVKCESRDELVCSERVIDAEGENTCTNMVTG
TPRE002237-PA  ----------------------------------------------MVTG
h              ----------------------------------------------MVTG
GLEAN_00039    ---------QQEVKQATTAAASGAAAGGSS--SSTATGS-----------
XP_001601600   TPRIQKVDFQRRKERAFTTIYLGIERQFQTLIANTLDGKEAWQILKDNFE
TPRE007753-PA  ---------KSHQQQPDSSCNNSNSSNSSSKKVQLSNG------------
GB40519-PA     ---------RHYHHHHQQSQHQQSVHQGPS--------------------
OABI004222-PA  ---------RHHHHHPQH--HQQVGHQGPS--------------------
Side           ---------------------IGFTAAGST--------------------
CFLO012108-PA  --------------------------------------------------
GB43778-PA     --------------------------------------------------
OABI003766-PA  --------------------------------------------------
GB43788-PA     --------------------------------------------------
mbeta          --------------------------------------------------
mdelta         --------------------------------------------------
GB43791-PA     --------------------------------------------------
OABI003770-PA  --------------------------------------------------
m8             --------------------------------------------------
XP_001603396   QH--PHHPHHH---HWGQ-QHYLPV-------------------------
GLEAN_11694    QH--PHHPHHH---HWGQ-QHYLPV-------------------------
TPRE012082-PA  IQ--PHHQQHHQQHHWAA-HHHYPP-------------------------
GB51105-PA     IPSLSGPPSGHHHHHWG----YPPP-------------------------
OABI005943-PA  LSSLPAP--GVASHHWG----YPPP-------------------------
CFLO001794-PA  QQQQLGPPLHNHHHHWAAHQHYLPP-------------------------
Hey            -------------HHWG----YAAG-------------------------
GB52039-PA     --------------------------------------------------
OABI000326-PA  --------------------------------------------------
CFLO008183-PA  --------------------------------------------------
TPRE010166-PA  --------------------------------------------------
cwo            --------------------------------------------------

GLEAN_03772    ------SGSDEEFE--------------PQMQSGMT--------------
XP_001601677   ------SGSDEEFE--------------PQMQSGMT--------------
TPRE002242-PA  YYSCKMSGSDEEFE--------------PQMQTGMT--------------
CFLO017133-PA  ------SGSDDEFE--------------PQIQTGMS--------------
GB47783-PA     ------SGSEEELE--------------SHAQPGMT--------------
OABI003747-PA  YYDRNMSGSDDEFQ--------------PHVQPGMT--------------
deadpan        --YKNDINSDDDFDCSNGYSDSYGSNGRMSNPNGLS--------------
GLEAN_03816    VNASMPTGGVTVGATPP-AQHVPQEAVQP--PTAQTTTT-----------
CFLO010597-PA  VNASMPTGGVTVGATPP-AQSVPQEAVQP--PVPQTTVTVTANATTVAAT
GB47799-PA     VGATMPTGGVTVGATPP-AQHVPQEAGQP--PAQTT-TT-----------
OABI003744-PA  VGATMPTGGVTVGSAPS-VQHGPQEAGQP--PTSTTGAT-----------
TPRE002237-PA  VQ-TMPAGAVTVSVASP-SQHVPQEAVQPASPPQTTSPT-----------
h              VTAANMTNVLGTAVVPAQLKETPLKS------------------------
GLEAN_00039    --SSAATAAAV---------------------------------------
XP_001601600   LQSRARLAGLVDEFYDMRFNSDEETIGIYCKKVSEKKLQIKDAGFEIPDI
TPRE007753-PA  --NSASVAAAV---------------------------------------
GB40519-PA     --------------------------------------------------
OABI004222-PA  --------------------------------------------------
Side           --------------------------------------------------
CFLO012108-PA  --------------------------------------------------
GB43778-PA     --------------------------------------------------
OABI003766-PA  --------------------------------------------------
GB43788-PA     --------------------------------------------------
mbeta          --------------------------------------------------
mdelta         --------------------------------------------------
GB43791-PA     --------------------------------------------------
OABI003770-PA  --------------------------------------------------
m8             --------------------------------------------------
XP_001603396   ---------------PVPV-----------------QPPP---PPPPPPP
GLEAN_11694    ---------------PVPV-----------------QPPP---PPPPPPP
TPRE012082-PA  ---------------PPP-------------------PPP---PPPPPLP
GB51105-PA     ---------------PHPSYQP-QHSDVSRHHH---DPRP---PHDLRHP
OABI005943-PA  ---------------PHPTYQAHQHAEM-RHHHPQTQPQPHSHPHDPRHP
CFLO001794-PA  ---------------P---------------------PPPPLHPLALPPA
Hey            ---------------PGVVMPGA----------TATTPQSHWVPPPQSH-
GB52039-PA     --------------------------------------------------
OABI000326-PA  --------------------------------------------------
CFLO008183-PA  --------------------------------------------------
TPRE010166-PA  --------------------------------------------------
cwo            --------------------------------------------------

GLEAN_03772    --------------------------------------------------
XP_001601677   --------------------------------------------------
TPRE002242-PA  --------------------------------------------------
CFLO017133-PA  --------------------------------------------------
GB47783-PA     --------------------------------------------------
OABI003747-PA  --------------------------------------------------
deadpan        --------------------------------------------------
GLEAN_03816    ----TAT-------------------------------------------
CFLO010597-PA  APVTTTT-------------------------------------------
GB47799-PA     ------T-------------------------------------------
OABI003744-PA  ------V-------------------------------------------
TPRE002237-PA  --------------------------------------------------
h              --------------------------------------------------
GLEAN_00039    -----------------VAAVARLHQHQLQ------QLFVEES-------
XP_001601600   LMCFQLIRKLPAEYDNLVQSLYRLDDNKFKFVDLEKQLITEEGRIKQKKK
TPRE007753-PA  ---------------------VRLQQQQ--------HLYLDE--------
GB40519-PA     --------------------------------------------------
OABI004222-PA  --------------------------------------------------
Side           --------------------------------------------------
CFLO012108-PA  --------------------------------------------------
GB43778-PA     --------------------------------------------------
OABI003766-PA  --------------------------------------------------
GB43788-PA     --------------------------------------------------
mbeta          --------------------------------------------------
mdelta         --------------------------------------------------
GB43791-PA     --------------------------------------------------
OABI003770-PA  --------------------------------------------------
m8             --------------------------------------------------
XP_001603396   MQSYASV-----------------------------------HEQSAGN-
GLEAN_11694    MQSYASV-----------------------------------HEQSAGN-
TPRE012082-PA  PSSLAHL-----------------------------------HQRSPPT-
GB51105-PA     ATATADLRPQ-----------------------------EIRHEMHRPDL
OABI005943-PA  ATSGTNVPPNVPPGGQGVGDVKADHRHEMRQHQPDMQRPEIRHEMQRTEI
CFLO001794-PA  VVSSSSSSPVASSSSSSTSSSAGAAGAPSSHGYP--------HEQQ----
Hey            ------------------------------------------HSAHSNH-
GB52039-PA     --------------------------------------------------
OABI000326-PA  --------------------------------------------------
CFLO008183-PA  --------------------------------------------------
TPRE010166-PA  --------------------------------------------------
cwo            --------------------------------------------------

GLEAN_03772    --------------------------------------------------
XP_001601677   --------------------------------------------------
TPRE002242-PA  --------------------------------------------------
CFLO017133-PA  --------------------------------------------------
GB47783-PA     --------------------------------------------------
OABI003747-PA  --------------------------------------------------
deadpan        --------------------------------------------------
GLEAN_03816    --------------------------------------------------
CFLO010597-PA  --------------------------------------------------
GB47799-PA     --------------------------------------------------
OABI003744-PA  --------------------------------------------------
TPRE002237-PA  --------------------------------------------------
h              --------------------------------------------------
GLEAN_00039    --------------------------------------STSPNPQSLYDA
XP_001601600   DDGLDSSKDNKVNVICRYCKKPGHIKKDCYTLKRKNEYSTRENSQSNTKA
TPRE007753-PA  ---------------------------------------TSSSPCT----
GB40519-PA     -------------------------------------PAASPSP------
OABI004222-PA  -------------------------------------PAPSPTP------
Side           --------------------------------------------------
CFLO012108-PA  --------------------------------------------------
GB43778-PA     --------------------------------------------------
OABI003766-PA  --------------------------------------------------
GB43788-PA     --------------------------------------------------
mbeta          --------------------------------------------------
mdelta         --------------------------------------------------
GB43791-PA     --------------------------------------------------
OABI003770-PA  --------------------------------------------------
m8             --------------------------------------------------
XP_001603396   --------------------------------------------------
GLEAN_11694    --------------------------------------------------
TPRE012082-PA  --------------------------------------------------
GB51105-PA     RHQPSELHRPEMA---RH---HQDL--MRPDMATEIRSSHEFPDLKIDVA
OABI005943-PA  RH---EMQRPEIRHEIRHEIRHQDMPGMRSEL-TELRASHELPELKIDIT
CFLO001794-PA  --------------------------------------------------
Hey            --------------------------------------------------
GB52039-PA     --------------------------------------------------
OABI000326-PA  ----------------------------------------TLIVEAQVKS
CFLO008183-PA  --------------------------------------------------
TPRE010166-PA  ----------------------------------------PV--------
cwo            ----------------------------------------EPYWNETNGH

GLEAN_03772    --------------------------------------------------
XP_001601677   --------------------------------------------------
TPRE002242-PA  --------------------------------------------------
CFLO017133-PA  --------------------------------------------------
GB47783-PA     --------------------------------------------------
OABI003747-PA  --------------------------------------------------
deadpan        --------------------------------------------------
GLEAN_03816    --------------------------------------------------
CFLO010597-PA  --------------------------------------------------
GB47799-PA     --------------------------------------------------
OABI003744-PA  --------------------------------------------------
TPRE002237-PA  --------------------------------------------------
h              --------------------------------------------------
GLEAN_00039    ---ESRS----------QTRRRTQSEF----------SYISLE------Y
XP_001601600   FYIENESDFFEYDNHEAQVTNATENEFDEWLIDSASTSHFCKEKEWFKNF
TPRE007753-PA  --------------------------------------------------
GB40519-PA     --------------------------------------------------
OABI004222-PA  --------------------------------------------------
Side           --------------------------------------------------
CFLO012108-PA  --------------------------------------------------
GB43778-PA     --------------------------------------------------
OABI003766-PA  --------------------------------------------------
GB43788-PA     --------------------------------------------------
mbeta          --------------------------------------------------
mdelta         --------------------------------------------------
GB43791-PA     --------------------------------------------------
OABI003770-PA  --------------------------------------------------
m8             --------------------------------------------------
XP_001603396   ------TGDGHSQDGQQQQ---------HMSRS----LKRPLSDSDCDDV
GLEAN_11694    ------TGDGHSQDGQQQQ---------HMSRS----LKRPLSDSDCDDV
TPRE012082-PA  ------SYPAHLEPSTAEQPIVAQTAGSHEARQSHHHLKRALSDSDCDDV
GB51105-PA     DIRNQESGQQQQQQQQQQQQQASQQGQAHQQRS----LKRTMSDSDCDDV
OABI005943-PA  ELRTQESQQPQQQQQQQQQQQS------HQQRP----LKRAMSDSDCDDV
CFLO001794-PA  --------EHQQQQSNVVTQDTSPSQQHHHQRSS---VKRPMSDSDCDDV
Hey            -------SHGHSQ------------GHSHGIGS----LKRTLSESDCDDL
GB52039-PA     ------------------------------------VTHSMDNILNMQYY
OABI000326-PA  ARADLPFSGILAFGESFREETFESDGALSSVYSDTMVTHSMDNILSMQYY
CFLO008183-PA  ------------------------------------VTHSMENILNMQYY
TPRE010166-PA  --------------QRGKDSNSKIIKTTNKKLKIMVTTQTMENILSMQQY
cwo            AAHPVKYESEAAVSS---------------------FPYCTESSLNFSTS

GLEAN_03772    ----------------------KAELRRSNKPIMEKR--------RRARI
XP_001601677   ----------------------KAELRRSNKPIMEKR--------RRARI
TPRE002242-PA  ----------------------KAELRRSNKPIMEKR--------RRARI
CFLO017133-PA  ----------------------KAELRRSNKPIMEKK--------RRQRI
GB47783-PA     ----------------------KAELRRSNKPIMEKR--------RRARI
OABI003747-PA  ----------------------KAELRRSNKPIMEKR--------RRARI
deadpan        ----------------------KAELRKTNKPIMEKR--------RRARI
GLEAN_03816    --TTTPA-----------APRRSSENRRSNKPIMEKR--------RRARI
CFLO010597-PA  --TTTPAGSPVPAQATAPAPRRSSENRRSNKPIMEKK--------RRQRI
GB47799-PA     --TTT---------------RRSGENRRSNKPIMEKR--------RRARI
OABI003744-PA  --ATT---------------RRSGENRR----------------------
TPRE002237-PA  -------------------PRRSSENRRSNKPIMEKR--------RRARI
h              -------------------------DRRSNKPIMEKR--------RRARI
GLEAN_00039    SPSPPALSLV----ARHRSYQKLAPAHEANKPLMEKR--------RRARI
XP_001601600   KELPPTDILIGDKNAKSQVIGKGDVVFYANKPLMEKR--------RRARI
TPRE007753-PA  SPSPSP---------------KLVEGRRANKPLMEKR--------RRARI
GB40519-PA     SLSPSP---------------KHSDGRRANKPLMEKR--------RRARI
OABI004222-PA  SPSPSP---------------KHSDGRRANKPLMEKR--------RRARI
Side           --NGSGIKSIGLVSSTQNVTSSQDISKRTNKPLMEKR--------RRARI
CFLO012108-PA  ---------------------------------MEKR--------RRLRI
GB43778-PA     -------IMMVDGQE--QPISRTYQYRKVMKPMLERK--------RRARI
OABI003766-PA  -------IL-ADGQE--QPISRTYQYRKVMKPMLERK--------RRARI
GB43788-PA     -------YTPVGGMEYEEPVSRTYQYRKVMKPMLERK--------RRARI
mbeta          -------------------MSKTYQYRKVMKPMLERK--------RRARI
mdelta         -------RF----------MTKTQHYRKVTKPLLERK--------RRARM
GB43791-PA     ---------------PHP-VSKTYRYKKITKPLLERK--------RRARI
OABI003770-PA  ----------------HPGLDGPSLFIQITKPLLERK--------RRARI
m8             -----------------EYTTKTQIYQKVKKPLLERQ--------RRARI
XP_001603396   FSEESGKEPCN--SPGGDS--CQHTSRKRRRGMIEKK--------RRDRI
GLEAN_11694    FSEESGKEPCN--SPGGDS--CQHTSRKRRRGMIEKK--------RRDRI
TPRE012082-PA  FSEESGKEPCN--SPGGDSSGCHHTSRKRRRGMIEKK--------RRDRI
GB51105-PA     FSEESGKEPCN--SPGGDS--CQHASRKRRRGMIEKK--------RRDRI
OABI005943-PA  FSEESGKEPCN--SPGGDS--CQHASRKRRRGMIEKK--------RRDRI
CFLO001794-PA  FSEESGKEPCN--SPGGDSWPA-HVAQEAQRHDREKTPGSDQRVARRAAT
Hey            YSEESSKEQISPSEPGS----CQLMSRKKRRGVIEKK--------RRDRI
GB52039-PA     -PTNSQVDAVPQSSPLRKRRCLNKEQDPMSHRIIEKR--------RRDRM
OABI000326-PA  APPKTEEGAL--HSPSRKKRCFNKEQDPMSHRIIEKR--------RRDRM
CFLO008183-PA  SPV--ADDAV-HSPPSRKRRCLSDKQDPMSHRIIEKR--------RRDRM
TPRE010166-PA  YSQSPEEPV--NSSPRRKRN-VTKEQDPMSHRIIEKR--------RRDRM
cwo            ATAYSEDDAEYATGRRNK----TSRQDPLSHRIIEKR--------RRDRM

GLEAN_03772    NQCLDELKSLILEAMKKDPTR-------HSKLEKADILEMTVKHLQQIQR
XP_001601677   NQCLDELKSLILEAMKKDPTR-------HSKLEKADILEMTVKHLQQIQR
TPRE002242-PA  NQCLDELKSLILEAMKKDPTR-------HSKLEKADILEMTVKHLQQIQR
CFLO017133-PA  NNCLDELKSLILEAMKKDPTR-------HSKLEKADILEMTVKHLQQIQR
GB47783-PA     NQCLDELKSLILEAMKKDPAR-------HSKLEKADILEMTVKHLQAVQR
OABI003747-PA  NQCLDELKSLILEAMKKDPSR-------HSKLEKADILEMTVKHLQTVQR
deadpan        NHCLNELKSLILEAMKKDPAR-------HTKLEKADILEMTVKHLQSVQR
GLEAN_03816    NNCLNDLKALILDAMKKDPAR-------HSKLEKADILEMTVKHLETLQR
CFLO010597-PA  NNCLNDLKALLLDAMKKDPAR-------HSKLEKADILEMTVKHFETLQR
GB47799-PA     NNCLNDLKTLILDAMKKDPAR-------HSKLEKADILEMTVKHLETLQR
OABI003744-PA  ------------------PAR-------HSKLEKADILEMTVKHLETLQR
TPRE002237-PA  NNCLNELKSLILDAMKKDPAR-------HSKLEKADILEMTVKHLESLQR
h              NNCLNELKTLILDATKKDPAR-------HSKLEKADILEKTVKHLQELQR
GLEAN_00039    NQSLAALKALILDSARLENTK-------HSKLEKADILELTVRHL---QR
XP_001601600   NQSLAALKALILDSARLENTK-------HSKLEKADILELTVRHL---QR
TPRE007753-PA  NQSLAALKALILDSARLENTK-------HSKLEKADILELTVRHL---QR
GB40519-PA     NQSLAALKALILDSARLENTK-------HSKLEKADILELTVRHL---QR
OABI004222-PA  NQSLAALKALILDSARLENTK-------HSKLEKADILELTVRHL---QR
Side           NQSLAILKALILESTKTQNAKNGEGQAKHTKLEKADILELTVRHF---QR
CFLO012108-PA  NQSLAALKALILDSARLENTK-------HSKLEKADILELTVRHL---QR
GB43778-PA     NRCLDELKDLMVTALAGDGENV-------AKLEKADILELTVRHLHKLQR
OABI003766-PA  NRCLDELKDLMVTALAGDGENV-------AKLEKADILELTVRHLHKLQR
GB43788-PA     NRCLDELKDLMVTALQAEGENV-------AKLEKADILELTVRHLHTLRA
mbeta          NKCLDELKDIMVECLTQEGEHI-------TRLEKADILELTVEHMKKLRA
mdelta         NLYLDELKDLIVDTMDAQGEQV-------SKLEKADILELTVNYL-KAQQ
GB43791-PA     NKCLDELKNLMIDALETEGEDI-------SKLEKADILELTVRHLQRLQG
OABI003770-PA  NRCLEELKDLMVDALETEGENI-------SKLEKADVLELTVRHLQRLQA
m8             NKCLDTLKTLVADVRGDDGI---------LRMDKAEMLESAVVFM----R
XP_001603396   NASLGELRRLVPAA--ARDP--HS-----GKLEKAEILQLTVEHLRTLRN
GLEAN_11694    NASLGELRRLVPAA--ARDP--HS-----GKLEKAEILQLTVEHLRTLRN
TPRE012082-PA  NASLGELRRLVPAA--ARDP--HS-----GKLEKAEILQLTVEHLRTLRS
GB51105-PA     NASLGELRRLVPAA--ARDP--HS-----GKLEKAEILQLTVEHLRTLRN
OABI005943-PA  NASLGELRRLVPAA--ARDP--HS-----GKLEKAEILQLTVEHLRTLRN
CFLO001794-PA  ARARGGARSPQRKARKSRDPTTHR-----RTPQDAEKQSGGKKEKKKKRK
Hey            NSSLTELKRLVPSAYEKQG----S-----AKLEKAEILQLTVEHLKSLQS
GB52039-PA     NNCLADLSRLIPAEYLKKGR---------GRVEKTEIIEMAIRHMKHLQG
OABI000326-PA  NNCLADLSRLIPAEYLKKGR---------GRVEKTEIIEMAIH-------
CFLO008183-PA  NNCLADLSRLIPAEYLKKGR---------GRVEKTEIIEMAIRHMKYLQN
TPRE010166-PA  NNCLADLSRLIPQEYLKKGR---------GRIEKTEIIEMSIRYMKYLTG
cwo            NSCLADLSRLIPPQYQRKGR---------GRIEKTEIIEMAIRHLKHLQ-

GLEAN_03772    QQL----------NNAV-------------A---------TDPAVITKFR
XP_001601677   QQL----------NNAV-------------A---------TDPAVITKFR
TPRE002242-PA  QQL----------TTAV-------------A---------SDPAVLTKFR
CFLO017133-PA  QQL----------SSAV-------------A---------TDPVVLTKFR
GB47783-PA     QQL----------STAV-------------A---------TDPAVLTKFR
OABI003747-PA  QQL----------TAAV-------------A---------TDPAVLTKFR
deadpan        QQL----------NMAI-------------Q---------SDPSVVQKFK
GLEAN_03816    QQV----------ALAS-------------A---------TDPNVLNKFR
CFLO010597-PA  QQT----------ALAS-------------A---------TDPNVLNKFR
GB47799-PA     QQV----------ALAA-------------A---------TDPNVLNKFR
OABI003744-PA  QQV----------ALAA-------------A---------TDPNVLNKFR
TPRE002237-PA  QQS----------ALTQ-------------V---------ADPTVVNKFR
h              QQA----------AMQQ-------------A---------ADPKIVNKFK
GLEAN_00039    QR--------------S-------------L---------AQPG-LSRYK
XP_001601600   QR--------------S-------------L---------AQPG-LSRYK
TPRE007753-PA  QR--------------S-------------L---------AQPG-LSRYK
GB40519-PA     QR--------------S-------------L---------AQPG-LSRYK
OABI004222-PA  QR--------------S-------------L---------AQPG-LSRYK
Side           HR--------------N-------------L---------DDPT-VNKYR
CFLO012108-PA  QR--------------S-------------L---------ATPG-LSRYK
GB43778-PA     QQRL-----------SA-------------N---------PVID-ADRFR
OABI003766-PA  QQRL-----------SA-------------N---------PVID-ADRFR
GB43788-PA     ARRL-----------TL-------------T---------PENSYADRFR
mbeta          QKQLRLSSVTGGVSPSA-------------D---------PKLSIAESFR
mdelta         QQRVANPQ-------SP-------------P---------PDQVNLDKFR
GB43791-PA     SRS---STGHLLDTATK-------------S---------GEVSGENRWL
OABI003770-PA  SRP---SG---LSAQAS-------------P---------GDESAESRWQ
m8             QQKTGKSTEIP----AA-------------A---------TPPMPLESFR
XP_001603396   KVLRDLG-------------------------------YDSTKLAMDYHA
GLEAN_11694    KGAE--G-------------------------------YDSTKLAMDYHA
TPRE012082-PA  KGGD--G-------------------------------YDSTKLAMDYHA
GB51105-PA     KGPE--G-------------------------------YDSTKLAMDYHA
OABI005943-PA  KGPE--G-------------------------------YDSTKLAMDYHA
CFLO001794-PA  KGPREAGGGEEKERAIG-------------MISVRVEGYDSSKLAMDYHA
Hey            KTLDSLS-------------------------------YDPQRVAMDYHI
GB52039-PA     LRQESKH--PAVTSVHSMHPEDSVDS-VSH--------STVASTAAEHYR
OABI000326-PA  ----TKH--PAVNSMHA-HTEDSVDS-VSH--------SATTSTAAEHYR
CFLO008183-PA  LRQDSKHHTPVTSVHHNHHAEDSVDSSVSHPSPPSSSSSSSSVSAAEYYK
TPRE010166-PA  VINDLKRQT-GISAVASHHNDDSVDSSPPR-SPPVVPAVISGNLAQEQYR
cwo            ---------------------------------------SECQQKESDYR

GLEAN_03772    SGFSECASE-----------VSRYV---------NHLENVDPTVKQRLVS
XP_001601677   SGFSECASE-----------VSRYV---------NHLENVDPTVKQRLVS
TPRE002242-PA  SGFSECANE-----------VNRYV---------NHLENVDPTVKQRLVS
CFLO017133-PA  SGFSECANE-----------VSRYV---------NHLENVDPTVKQRLVS
GB47783-PA     SGFSECATE-----------VSRYV---------SHLENVDPVVKQRLVS
OABI003747-PA  TGFSECATE-----------VSRYV---------SHLENVDPAVKQRLVS
deadpan        TGFVECAEE-----------VNRYV---------SQMDGIDTGVRQRLSA
GLEAN_03816    AGFTECANE-----------VGRF-------------PGLEASMKRRLLA
CFLO010597-PA  AGFSECASE-----------VGRF-------------PGLDAAAKRRLLA
GB47799-PA     AGFTECAGE-----------VGRF-------------PGLDASVKRRLMA
OABI003744-PA  AGFTECAGE-----------VGRF-------------PGLDASVKRRLMA
TPRE002237-PA  AGYNECVSE-----------IGRF-------------PGLDSAAKRRLMA
h              AGFADCVNE-----------VSRF-------------PGIEPAQRRRLLQ
GLEAN_00039    AGYQDCSRE-----------VSRYLDAPDIITGNTTPL--EPAFKQRLLR
XP_001601600   AGYQDCSRE-----------VSRYLDAPDIITGNTTPL--EPAFKQRLLR
TPRE007753-PA  AGYQDCSRELSNNLNTILRHVSRYLDAPDIITGNTTPL--DPAFKQRFIR
GB40519-PA     AGYQDCSRE-----------VSRYLDAPDIITGNTTPM--DPAVKQRLLR
OABI004222-PA  AGYQDCSRE-------------------------------------RLLR
Side           AGYTDCARE-----------VARYLATPEPPPMGTMPTLAEPGSKARLLR
CFLO012108-PA  AGYQDCSRE-------------------------KQPRWSDTGEK----K
GB43778-PA     AGYTHCANE-----------VSRCLAATP---------GVDVALGTKLMT
OABI003766-PA  AGYTHCANE-----------VSRCLAATP---------GVDVALGTKLMT
GB43788-PA     EGFTQCAQE-----------VSSFLS-TPVA------AAVHPAAGAQLMR
mbeta          AGYVHAANE-----------VSKTLAAVP---------GVSVDLGTQLMS
mdelta         AGYTQAAYE-----------VSHIFSTVP---------GLDLKFGTHLMK
GB43791-PA     SGFGHCAAE-----------AYRFLSAVPGE------GA------ERLAR
OABI003770-PA  SGFGHCAAE-----------ACRFLSALPGE------AA------GRLAR
m8             NGYMNAVNE-----------VSRVMASTP---------GMSVDLGKSVMS
XP_001603396   VGWGECVAE-----------VGRYLVTMEGLDERD-------PLRLRLLS
GLEAN_11694    VGWGECVAE-----------VGRYLVTMEGLDERD-------PLRLRLLS
TPRE012082-PA  VGWGECVAE-----------VGRYLVTMEGLDERD-------PLRLRLLS
GB51105-PA     --------------------------------------------------
OABI005943-PA  VGWGECAAE-----------VGRYLVTMEGLDERD-------PLRLRLLS
CFLO001794-PA  VGWGECAAE-----------VGRYLVTMEGFDERN-------PLRLRLLS
Hey            IGFRECAAE-----------VARYLVTIEGMDIQD-------PLRLRLMS
GB52039-PA     LGFQECLSETMHFLVEVEGFFAR------------------DSLCVQLIN
OABI000326-PA  LGFQECLSETMHFLVEVEGFFAR------------------DSLCVQLIS
CFLO008183-PA  LGYQDCLGEAMHFLVEVEGFFAR------------------DNLVVQLIE
TPRE010166-PA  HGYQDCLQEVVHYLDE-EAHMPR------------------ETVFSQLVQ
cwo            SGYMDCMKEAAKFLYDVH----M------------------QDFCHRLLG

GLEAN_03772    HLNNCVTNLQQ---VSPFYNHY----------------------------
XP_001601677   HLNNCVTNLQQ---VSPFYNHY----------------------------
TPRE002242-PA  HLNNCMTNLQQ---VSPYYNHY----------------------------
CFLO017133-PA  HLNNCVSNLQQ--PLSPFYNHY----------------------------
GB47783-PA     HLNNCVSNLQQ---MAPFYSHY----------------------------
OABI003747-PA  HLNNCVSNLQQ---MAPFYGHY----------------------------
deadpan        HLNQCANSLEQIGSMSNFSNGYRGGLFP----------------------
GLEAN_03816    HLSTCLSNAD-SNSANQ-TTASQSVQSA----------------------
CFLO010597-PA  HLASCMAAAD-SNAGVQ-TSVQQAAQNA----------------------
GB47799-PA     HLASCLGPVEASNNNGQ-TA-NQQPVQP----------------------
OABI003744-PA  HLASCLGPVE-TNSAGQ-PGPGQQPVQP----------------------
TPRE002237-PA  HLSNVVVSSDA--NGNQ-TVPTQQSIQT----------------------
h              HLSNCINGVKTELHQQQ-RQQQQQSIHA----------------------
GLEAN_00039    HLDSCVSELDLDLGSRPDSGLGSSPGSVT--DRVLGPASPGPLDP---HQ
XP_001601600   HLDSCVSELDLDLGSRPDSGLGSSPGSVT--DRVLGPASPGPLDP---HQ
TPRE007753-PA  HLDSCVSELDLDLGSRPDSGLGSSPGSVT--DRVLGPGSPLPLDPAAHHQ
GB40519-PA     HLDSCVSELDLDLGSRPDSGLGSSPGSVT--DRVTGSGSPGPLE---HH-
OABI004222-PA  HLDSCVSELDLDLGSRPDSGLGSSPGSVT--DRVPGAASPGAMD---HH-
Side           HLDQCIAEIDVEICPHSTAAFAESPSSSSCFDLNHGKKSQ-PEEHSLDY-
CFLO012108-PA  HL-------------------GSS--------------------------
GB43778-PA     HLGHKLNSMDKT--------------------------------------
OABI003766-PA  HLGHKLNSMDKT--------------------------------------
GB43788-PA     HLGGCLRRLEGT--------------------------------------
mbeta          HLGHRLNYLQVV--------------------------------------
mdelta         QLGHQLKDMKQE--------------------------------------
GB43791-PA     HLAAGLQKSRQTNSTLK---------------------------------
OABI003770-PA  HLALDLKSTRRV--------------------------------------
m8             HLGRVYKNLQQFHE------------------------------------
XP_001603396   HLQSFHR--E------------QP---AQS--------------------
GLEAN_11694    HLQSFHR--E------------QP---AQS--------------------
TPRE012082-PA  HLQSFHR--E------------QPQPNGQT--------------------
GB51105-PA     ---SFHR--E------------HHHPPPAA--------------------
OABI005943-PA  HLQSFHR--E------------HP-PPPGG--------------------
CFLO001794-PA  HLQSFQRAAE------------QQQPPP----------------------
Hey            HLQYFVQQRELSAKSCASPGGWSPAAPSSSGYQP----------------
GB52039-PA     HLQQHCEKILAT---------------SDRLGFPH----PE---------
OABI000326-PA  HLQQHCEKIIAT---------------SDRLGFPH----PE---------
CFLO008183-PA  HLKKHCNKVLAT---------------NDRLGFPH----P----------
TPRE010166-PA  HLQQHYDKTLSM---------------RDIHGYHQ----AA---------
cwo            RLQEHIDEMFKTDCYKSTRSCHMPDNVSASSGSPHQAYHPP---------

GLEAN_03772    ------------VPYMPERLYPEIKVGFQSDVQ-----------------
XP_001601677   ------------VPYMPERLYPEIKVGFQSDVQ-----------------
TPRE002242-PA  ------------VPFMQDRIYSDVKVGFPSDGQ-----------------
CFLO017133-PA  ------------VPYMPERLYPEVKVGFQADVQ-----------------
GB47783-PA     ------------VPYMPERLYPEVKVGFQSDFQ-----------------
OABI003747-PA  ------------VPYIPERLFPEVKVGFQSEYQ-----------------
deadpan        ---------ATAVTAAPTPLFPSLPQ------------------------
GLEAN_03816    ---------QTTTTQLQVHILP--QVDAST-IQ-----------------
CFLO010597-PA  ---------ATTTTQLQVHILP--QVDASG-IQ-----------------
GB47799-PA     ---------APPTTQLQVHILP--QVDATPRIQ-----------------
OABI003744-PA  ---------APPTTQLQVHILP--QVDSTPRIQ-----------------
TPRE002237-PA  ---------AG--AHLQVHILPSSQGDNPAQVQ-----------------
h              ---------QMLPSPPSSPEQDSQQGAAAPYLF-----------------
GLEAN_00039    QAVATAAAAAAAA-HCSAALG---AALIKQEMPELVEAA-----------
XP_001601600   QAVATAAAAAAAA-HCSAALG---AALIKQEMPELVEAA-----------
TPRE007753-PA  QAVAAAAAAAAAAAHCNAAVALGSAALIKQELPELDAAAAAAVGVSGLAA
GB40519-PA     ---------VPSTAHCSTSLN--PVGLIKAEIPDIEPA------------
OABI004222-PA  ---------APPTPHCSTAL-------IKSEMPELDAT------------
Side           --------SSQDSNPVDYSKGLKMVAAEQRTLP-----------------
CFLO012108-PA  --------------------------------------------------
GB43778-PA     --------------------------------------------------
OABI003766-PA  --------------------------------------------------
GB43788-PA     --------------------------------------------------
mbeta          --------------------------------------------------
mdelta         --------------------------------------------------
GB43791-PA     --------------------------------------------------
OABI003770-PA  --------------------------------------------------
m8             --------------------------------------------------
XP_001603396   --------------------------------------------------
GLEAN_11694    --------------------------------------------------
TPRE012082-PA  --------------------------------------------------
GB51105-PA     --------------------------------------------------
OABI005943-PA  --------------------------------------------------
CFLO001794-PA  --------------------------------------------------
Hey            --------------------------------------------------
GB52039-PA     -----------------------------------MPTTNGVANGNSG--
OABI000326-PA  -----------------------------------MPTSNGLTG--SS--
CFLO008183-PA  -----------------------------------MDLASGTGTGCSSEI
TPRE010166-PA  -----------------------------------EPTLLHSFSGIASQF
cwo            -----------------------------------LCHLRDMLATSASDV

GLEAN_03772    --------S---GDENNNGS------------------------------
XP_001601677   --------S---GDENNNGS------------------------------
TPRE002242-PA  --------S---GDENNNGS------------------------------
CFLO017133-PA  --------GCGGGDENNNSSHGA---------------------------
GB47783-PA     --------N---GDENNNGS------------------------------
OABI003747-PA  --------S---GDENNNGS------------------------------
deadpan        -------------DLNNNSRTES---------------------------
GLEAN_03816    --------VQ---Q--SNGIVYM---------------------------
CFLO010597-PA  --------VQ---Q--SNGIVYM---------------------------
GB47799-PA     --------VQ---Q--SNGIFFT---------------------------
OABI003744-PA  --------VQ---Q--SNGIFFT---------------------------
TPRE002237-PA  --------VQ---TQPANSILYM---------------------------
h              --------GI---QQTASGYFLP---------------------------
GLEAN_00039    --RADSSTAP--GDENNNSS--------RPTSAFAPM---------QPGA
XP_001601600   --RADSSTAP--GDENNNSS--------RPTSAFAPM---------QPGA
TPRE007753-PA  SARPDNGAAPIPGDENNNSS--------RPTSAFAQM---------HAAA
GB40519-PA     --RPDSSTTA--GDENNNNSNSSSNGNSRPTSAFGQVNTTNLDSHHHHPP
OABI004222-PA  --RPDSSTTA--GDENNNSS--------RPTSAFGTGPHVPPGLDHHHA-
Side           -------VTPAPQDENNNRGLQAQAQTPIPIQVQSQTQ----GQTSPHVD
CFLO012108-PA  --------------------------------------------------
GB43778-PA     --------------------------------------------------
OABI003766-PA  --------------------------------------------------
GB43788-PA     --------------------------------------------------
mbeta          --------------------------------------------------
mdelta         --------------------------------------------------
GB43791-PA     --------------------------------------------------
OABI003770-PA  --------------------------------------------------
m8             --------------------------------------------------
XP_001603396   --------------------------------------------------
GLEAN_11694    --------------------------------------------------
TPRE012082-PA  --------------------------------------------------
GB51105-PA     --------------------------------------------------
OABI005943-PA  --------------------------------------------------
CFLO001794-PA  --------------------------------------------------
Hey            --------------------------------------------------
GB52039-PA     -YPHTS--IPTICQPNG---------------------------------
OABI000326-PA  -FAHAA--IPTICPSNS---------------------------------
CFLO008183-PA  TFNHTNGNVPLMCPSNNGLDLLSA--------------------------
TPRE010166-PA  GQSRLQDTVQMSNYLNNANNNNNS--------------------------
cwo            EHSQDHNDVKDLSFRNHLNQLQRSQQAAAAAAVAAAAVAVANGSSPASNA

GLEAN_03772    -----------------------ARIQIPSNCHL--------------PP
XP_001601677   -----------------------ARIQIPSNCHL--------------PP
TPRE002242-PA  -----------------------SRIQIPNNVQLIPSRLPNGELALLVPP
CFLO017133-PA  -------------------TAPGPRIQIPSNVQLIPSRLPTGELALLVPP
GB47783-PA     -----------------------ARIQIPNGVQLIPSRLPTGELALLVPQ
OABI003747-PA  -----------------------ARIQIPSGVHLIPSRLPTGELALLVPQ
deadpan        -------------------SA--PAIQM-GGLQLIPSRLPSGEFALIMPN
GLEAN_03816    -------------------NANGTALQ------LVPTRLPNGNIALVA-A
CFLO010597-PA  -------------------NANGTALQ------LVPTRLSNGNIALVA-A
GB47799-PA     -------------------NANGMGLQ------LVPTRLENGDIALVLPA
OABI003744-PA  -------------------NANGTGFQ------LVPTRLPNGDIALVLPA
TPRE002237-PA  -------------------TPNGASLQ------LVPTRLSNGSIALVAGS
h              -------------------N----GMQ------VIPTKLPNGSIALVLPQ
GLEAN_00039    VPVVPGMEQP---------GSSQPNSMLSV-VQVIPSRLPDGQVVFLLPS
XP_001601600   VPVVPGMEQP---------GSSQPNSMLSV-VQVIPSRLPDGQVVFLLPS
TPRE007753-PA  GVLPPGVPPPVIDPQAAASGNQPPSNMLSV-VQVIPSRLPDGQVVFLLPS
GB40519-PA     PPPPPGISVI---DQA--SSSQQNPNMLSV-VQVIPSRLPDGQVVFLLPS
OABI004222-PA  -----GVAAAVAADQA--STSQQNPGMLSV-VQVIPSRLPDGQVVFLLPS
Side           AVAPSELSYEEDRNKVCANVLEQYKQQLKAHVQQQPE---SANGVLVLPP
CFLO012108-PA  -------------------------GELCVSLRVC---------------
GB43778-PA     -----------------------------------------GPLTIHVAA
OABI003766-PA  -----------------------------------------GPLTIHVAS
GB43788-PA     -----------------------------------SSAANLGTTTSNNNT
mbeta          -----------------------------------VPSLPIG-VPLQAPV
mdelta         -----------------------------------EEIIDMAEEPVNLAD
GB43791-PA     ---------------------------------TNVLTQTLASLDLTADL
OABI003770-PA  -----------------------------------MPKPTLTSSEVLMDS
m8             -----------------------------------AQTMSESEAATELSI
XP_001603396   --------------------------------------------------
GLEAN_11694    --------------------------------------------------
TPRE012082-PA  --------------------------------------------------
GB51105-PA     --------------------------------------------------
OABI005943-PA  --------------------------------------------------
CFLO001794-PA  --------------------------------------------------
Hey            -----------------------------------NCAAAPYQSYAAPAN
GB52039-PA     --------HS-----------------------------------DHGSS
OABI000326-PA  --------HS-----------------------------------DRGSS
CFLO008183-PA  ---TATNAHNTII----NTTTNNIGSHILNLQHPHPLRTGSSTSPDQCSS
TPRE010166-PA  ---SSINNNNSNAANNNNSQPQNLSQNGSSNNNNNSSIHQNHNSSDRCSS
cwo            GVDSKVPLTNGGGTGGAPPAADNVPSNSTGSGSAAACAGGNSNSSGSNSS

GLEAN_03772    --GITANFP-FFPPTSE-------SGTRLGQPSAFTAVQRTYSPLLSPST
XP_001601677   --GITANFP-FFPPTSE-------SGTRLGQPSAFTAVQRTYSPLLSPST
TPRE002242-PA  SSGIAANFP-FFPPAAD-------ANTRLGQPSAFTAVQRTHSPLLSPST
CFLO017133-PA  SANITGNFPGFFPPTGSEQQSTPTGNTRIGTPSAFTAVQRTHSPLLSPST
GB47783-PA     SATISANFP-FFPPAPE-------SISKISRSSAFTSIHRPQSPLLSPST
OABI003747-PA  SAGIAANFP-FFPPANE-------ASSRVGQSSAFTAVTRSHSPLVSPST
deadpan        TGSAA-------PPPGPFAWPGSAAGVAAGTASAALA------SIANPT-
GLEAN_03816    G---------------------------------AKSTTSVVSPVSSPSS
CFLO010597-PA  G---------------------------------AKAPSSILSPVSSPSS
GB47799-PA     G---------------------------------AKAT-----PVASPAT
OABI003744-PA  G---------------------------------AKAT-----PMTSPSS
TPRE002237-PA  P---------------------------------KSSPIAPPSTIPTPAS
h              S-----------------------LPQQQQQQLLQHQQQQQQLAVAAAAA
GLEAN_00039    HY--------------------------VQLAAAAAANGISIGP--NPPT
XP_001601600   HY--------------------------VQLAAAAAANGISIGP--NPPT
TPRE007753-PA  HY--------------------------VQLAAAAAANGINIGP--NPPT
GB40519-PA     HY--------------------------VQLAAAAAANGISIGP--NPPT
OABI004222-PA  HY--------------------------VQLAAAAAANGISIGP--NPPT
Side           HY--------------------------VQLAAAL---GLSAQPLVDP--
CFLO012108-PA  ---------------------------------------LSVG-------
GB43778-PA     -PQSSPSS-------------------------SSELSSDEYSMPLTPAS
OABI003766-PA  SPQASPTSG------------------------ASDVGSEDYSMPLTPAS
GB43788-PA     TTTTAAAST------------------------TTVASSTSVSKT-TPAV
mbeta          EDQAMVTPP------------------------PSECDSLE-SGACSPAP
mdelta         QKRSK-----------------------------------------SPRE
GB43791-PA     LASS---IP------------------------IDKSASPNQNAITY-RG
OABI003770-PA  TVSSSLNLP------------------------IEASRSPDFGRISSPMG
m8             NCNSAPLSP---------------------------ASSGYHSDCESPAP
XP_001603396   ----------------------------------------------TP--
GLEAN_11694    ----------------------------------------------TP--
TPRE012082-PA  ----------------------------------------------TPHQ
GB51105-PA     ----------------------------------------PVPPPVTSLS
OABI005943-PA  ----------------------------------------PVPS--APLT
CFLO001794-PA  -----------------------------------------------PPT
Hey            PGAYVSSYPTLSASPSQQAQQLGGRTSVSRTSGSAVTESLPSHDLHSDSS
GB52039-PA     SGVSSFGDPE---R---PLRPTIAIPPPA---IVSDDSNHST--------
OABI000326-PA  SGVSSFGDPE---R---P-RPII--PPPT---VVSDDSNHSN--------
CFLO008183-PA  SGVSSYDSSE---S---KSSQRALVPPPV---LTSDDSNHSN--------
TPRE010166-PA  SGVSSYDSSE---PLTIVARPGGAFQPPH-----SDDSNHSSGSTSGVSH
cwo            NAASSTICPPAGGSCPAKVTPLAAHQQPHQAPVITSTAPHHHHHHTDSSH

GLEAN_03772    ST-SSFEEN--HHSE-QYPTSLSP---PQHFKMPEQSPASSSNKS----F
XP_001601677   ST-SSFEEN--HHSE-QYPTSLSP---PQHFKMPEQSPASSSNKS----F
TPRE002242-PA  ST-SSFEEN--HHSESQYPTSLSP---QMRFKVPEKSPASSSSKS----L
CFLO017133-PA  STTSSFEESLMAHGSESYPTC---------FKVPEQSPASSSSSSSSSSY
GB47783-PA     STSSYGEES---HQSEHYPQANSPNHQERQFKVPGQSPASSKSFS-----
OABI003747-PA  STSSIGEDGP--HSPGH-----------RRFKAPDGSSGNN--------F
deadpan        -----------HLNDYTQSFRMSAFSKPVNTSVPANLPEN-------LIH
GLEAN_03816    SPAPSSP-------------------LPTLIPIPQRTASTASASSSTSST
CFLO010597-PA  SPVPSSP-------------------LPTLIPIPQRTASTASASSSSSST
GB47799-PA     SPAPTSP-------------------MPALIPIPQRTASTASASSSSSSA
OABI003744-PA  SPAPTSP-------------------LPTLIPIPQRPASTASASSSSSSA
TPRE002237-PA  SPAPSSP-------------------LPTLIPIPDRTASTASASSSVSSN
h              AAAAAQQ-------------------QPMLVSMPQRTASTGSASSHSSAG
GLEAN_00039    AIWAATNMSLLKATDKLI-KRPLCDEPQQDWP-DAAALSA----------
XP_001601600   AIWAATNMSLLKATDKLI-KRPLCDEPQQDWP-DAAALSA----------
TPRE007753-PA  AIWAATNMSLLKQTDKLL-KRPLCDEA--DWPLDPISSMT----------
GB40519-PA     AIWAATNMSLLKATDKLAAKRPHEDI--QEWQ-DAATVAVNAAAAAVAAT
OABI004222-PA  AIWAATNMSLLKATDKLV-KRPLDDP--ADWP-DAP--------------
Side           ---IATRTDFERLIELQRVQPHLAGKLSPSFPGGLEAAHVAAAAAAYANS
CFLO012108-PA  --------------------------------------------------
GB43778-PA     SQPSPVRTDI----------------------------------------
OABI003766-PA  SQPSPVRTDV----------------------------------------
GB43788-PA     SPTANVMINV----------------------------------------
mbeta          SEAS----------------------------------------------
mdelta         ED------------------------------------------------
GB43791-PA     RIPDAVTFNI--PSGC----NSGTNVENGEKLERGCVSEMSRDSKE----
OABI003770-PA  --PSNLLEDVEKPSSLLLPRSKGPGEEETSEGDDCSLADDAVDLGD----
m8             SPMPEEGEK-----------------------------------------
XP_001603396   QQQASPQ-------------------------------------------
GLEAN_11694    QQQASPQ-------------------------------------------
TPRE012082-PA  QQQQQQQ-------------------------------------------
GB51105-PA     STSTSTN-------------------------------------------
OABI005943-PA  STSSGPS-------------------------------------------
CFLO001794-PA  QSQQHPH-------------------------------------------
Hey            SQQQQQQ-------------------------------------------
GB52039-PA     HS---------HSTPPTTTCKP----------------------------
OABI000326-PA  HS---------HSTPPTSS-RP----------------------------
CFLO008183-PA  HS---------HASGSYSVTMPVHHHHSDVENGLLHHHQQQQ--------
TPRE010166-PA  HH---------HHHHHNMSPPPAHHNYNGSVNHNNNNNNNNHHECPRAAA
cwo            HDFESSREPILHTDTSNMHSPPPRDLLLQQHPHLAHSHHTQDSLMSVRMR

GLEAN_03772    SSPETQ-KPQISSS---------------------SD-------------
XP_001601677   SSPETQ-KPQISSS---------------------SD-------------
TPRE002242-PA  SSPETQ-KPQISSS---------------------SD-------------
CFLO017133-PA  SSPETQ-KPQISSS---------------------SD-------------
GB47783-PA     SSPETQ-KPQISST---------------------SD-------------
OABI003747-PA  SSPEMQLAKQLPQS---------------------PA-------------
deadpan        TLPGQTQLPVKNST---------------------SP-------------
GLEAN_03816    SSTSTSAASPVAFE---------------------AP-------------
CFLO010597-PA  SSTSTSAASPVAFE---------------------AP-------------
GB47799-PA     SSTSTSAASPVAFE---------------------AP-------------
OABI003744-PA  SSTSTSAASPVAFE---------------------AP-------------
TPRE002237-PA  MSTSTSAASPVAFD---------------------SQ-------------
h              YESAPGSSSSCSY----------------------AP-------------
GLEAN_00039    ---------------------------------GLKP-------------
XP_001601600   ---------------------------------GLKP-------------
TPRE007753-PA  ---------------------------------NGKP-------------
GB40519-PA     VAAAATSGNASVSASISASAPVSTFATNAISAIGTKP-------------
OABI004222-PA  -----------------------------------KP-------------
Side           MAVAASAGAS-------------------VAAMATSG-------------
CFLO012108-PA  --------------------------------------------------
GB43778-PA     --------------------------------------------------
OABI003766-PA  --------------------------------------------------
GB43788-PA     --------------------------------------------------
mbeta          --------------------------------------------------
mdelta         --------------------------------------------------
GB43791-PA     --------------------------------------------------
OABI003770-PA  --------------------------------------------------
m8             --------------------------------------------------
XP_001603396   --------------------------------------------------
GLEAN_11694    --------------------------------------------------
TPRE012082-PA  --------------------------------------------------
GB51105-PA     --------------------------------------------------
OABI005943-PA  --------------------------------------------------
CFLO001794-PA  --------------------------------------------------
Hey            --------------------------------------------------
GB52039-PA     ----S--------NYKFKSSIKQRFSAE-R--IKSS--------------
OABI000326-PA  ----P--------NYKFKSSIKQRFSAE-R--IKSS--------------
CFLO008183-PA  ---SS--------TYKFKNSIKQRFSADQR--IKSS--------------
TPRE010166-PA  AAAAS--------SYKLKNSIMQRFTADQSSVIKTS--------------
cwo            NYSESSHEIEHNNNYKYKNHIKERFVHELHDEETSSEHCPVAAHLQSDHS

GLEAN_03772    -------------------------------------------------R
XP_001601677   -------------------------------------------------R
TPRE002242-PA  -------------------------------------------------R
CFLO017133-PA  -------------------------------------------------R
GB47783-PA     -------------------------------------------------S
OABI003747-PA  -------------------------------------------------P
deadpan        -------------------------------------------------P
GLEAN_03816    -------------------------------------------------P
CFLO010597-PA  -------------------------------------------------P
GB47799-PA     -------------------------------------------------P
OABI003744-PA  -------------------------------------------------P
TPRE002237-PA  -------------------------------------------------S
h              -------------------------------------------------P
GLEAN_00039    -------------------------------------------------P
XP_001601600   -------------------------------------------------P
TPRE007753-PA  -------------------------------------------------S
GB40519-PA     -------------------------------------------------S
OABI004222-PA  -------------------------------------------------G
Side           -------------------------------------------------A
CFLO012108-PA  --------------------------------------------------
GB43778-PA     --------------------------------------------------
OABI003766-PA  --------------------------------------------------
GB43788-PA     --------------------------------------------------
mbeta          --------------------------------------------------
mdelta         --------------------------------------------------
GB43791-PA     --------------------------------------------------
OABI003770-PA  --------------------------------------------------
m8             --------------------------------------------------
XP_001603396   --------------------------------------------------
GLEAN_11694    --------------------------------------------------
TPRE012082-PA  --------------------------------------------------
GB51105-PA     --------------------------------------------------
OABI005943-PA  --------------------------------------------------
CFLO001794-PA  --------------------------------------------------
Hey            --------------------------------------------------
GB52039-PA     --------------------------------------------------
OABI000326-PA  --------------------------------------------------
CFLO008183-PA  --------------------------------------------------
TPRE010166-PA  --------------------------------------------------
cwo            HLQALSEHSKDGTEPEIAPIMAKKRKLAEAAANGEIPLEVHTESSNAGAS

GLEAN_03772    NSPMLFPEQKVEIVNSTSVIKRDADSLDAFNGNANMHSLRQPLSVITDK-
XP_001601677   NSPMLFPEQKVEIVNSTSVIKRDADSLDAFNGNANMHSLRQPLSVITDK-
TPRE002242-PA  ISPVI-EQSKVE------PSKREADIVES-GFNTVPQSYRQPLSVITDK-
CFLO017133-PA  SSP---PQLLVP------VEQQQPQRSEANSPPTTGLVKREPLSVITDK-
GB47783-PA     KSPV---STFLETKSDIGYRKEIADSSESLNSNG-MQNLRQPLSVITDKT
OABI003747-PA  PAPMEPKLRGLDCVPAVADVAPVGDAVAASPTQATLHSLRQPLTVITDKS
deadpan        LSPISSISSHCE------ESRAASPTVDVMSKHSFAGVFSTPPPTSAETS
GLEAN_03816    SN--FREQSQSP----IAYTN--VSHRDVATSPATTTGYTSDP-EFDPRV
CFLO010597-PA  SN--YREQSQSP----ISYT------RDAATSPAS--GYTSDP-EFDPRV
GB47799-PA     AT--FRDQ---P----TAYTNGGNSHRDVATSPA--NGYTSDP-EFDPRV
OABI003744-PA  AA--FREQ---T----SGYQSG-TSHRDVATSPAAANGYTSDP-EFDPRV
TPRE002237-PA  SSSYHCEESRSP----AP-------SHDASTSPSSA-GYHSDP-EYDQRI
h              -------------------------------SPANS---SYEPMDIKPSV
GLEAN_00039    KSPRVEAPPTEQPLDFTTS-----SAKKLXXXXXXXXXXXXXXXXXXWRV
XP_001601600   KSPRVEAPPTEQPLDFTTS-----SAKKLXXXXXXXXXXXXXXXXXXWRV
TPRE007753-PA  KIPKSEG---EQPLDFTTS-----SVKKLKAAAARLVAQQQAETSCADKQ
GB40519-PA     KSPRLEQP--EQPLDFTTT-----S-KKPKPSTKSSVTAVSSNVDHHFQQ
OABI004222-PA  KSPRLDHP--EQPLDFTTT-----S-KKLKSARMAAAAAAA-------QA
Side           GTPTVHQ---ERPASVAASVSSGVSMSELKSMPATQQSSPRSESGIGSNE
CFLO012108-PA  --------------------------KKRKSV------------------
GB43778-PA     -----------------------------EGISQSHQGLLQVA-------
OABI003766-PA  -----------------------------E--AASHQGLLQVA-------
GB43788-PA     ----------------------------LQNVYTPPQSPVSVASSSGESV
mbeta          --------------------------------------------------
mdelta         -------------------------------------------------I
GB43791-PA     --------------------------GQTEEKVKTEIKVEDEEEIDVERV
OABI003770-PA  --------------------------KVKEDATSSQVIMEEEEEIDVERV
m8             --------------------------------------------------
XP_001603396   -----HH-----------------------------LHH--PPLA-----
GLEAN_11694    -----HQQQQQQQQQQQQQHQQSSYNNEQPSSS--SLHH--PPLA-----
TPRE012082-PA  -----QQQQQQQQQQQQQQHQQQQQQQQQHQSSYEQQHHQHPSAA-----
GB51105-PA     -----YE-------------------------TASTVSAGMPPGT-----
OABI005943-PA  -----YE-------------------------PPSSASSGMPPGA-----
CFLO001794-PA  -----APHHIHGQ------------------------HHQSPYPP-----
Hey            -----QQQQQQQQQHQQQQHQQQQQRTQTTPQPTQQQHYTHDHSAVHSEQ
GB52039-PA     -------PPPT----TSTEK------------P-----------------
OABI000326-PA  -------PPPT----S--EK------------P-----------------
CFLO008183-PA  -----CSPPPRHDSPTRSGQ------------P-----------------
TPRE010166-PA  -----PSPPPTPQFATCNQSSNGIVEPESKHHP-----------------
cwo            SANRLDKPSPSFNFSDIKDIKAELHNGNSNSSPLLAKLSAVAAAGGQLST

GLEAN_03772    YNRPL--TIPKREG-----GLKR---Y-NSDGL-LAISD-KRPR---YHE
XP_001601677   YNRPL--TIPKREG-----GLKR---Y-NSDGL-LAISD-KRPR---YHE
TPRE002242-PA  YNRTL--ELPKT-------GLKR---H-HSDGL-LTVAE-KRPR---YHE
CFLO017133-PA  CNRTLGGLLPSTRREQHYHSLKR---HASSEGLVLQLGEQKKPRREVVHE
GB47783-PA     YNCT--GSLPPRK-----EAIKR---H-NSDGL-LAISD-KKAR---YQE
OABI003747-PA  QNRST--IVPAKK-----EGLKR---H-RSDGL-LTISE-KRLR----FE
deadpan        FNTS--GSLNLSAGSHDSSGCSRPLAHLQQQQVSSTSGIAKRDR-----E
GLEAN_03816    YS-PPL-QKP----------------------ISLVM------RKSVIKE
CFLO010597-PA  YS-PPL-QKP----------------------LSLVM------RKSVIKE
GB47799-PA     YSSPPL-QKP----------------------LALVM------RKSVVRE
OABI003744-PA  YS-PPL-QKP----------------------LALVM------RKSVLPE
TPRE002237-PA  FS-PPL-QKP----------------------LSLVM------RKSVIKE
h              IQRVPMEQQP----------------------LSLVI------KKQ-IKE
GLEAN_00039    ------------------VERNRDRERE----------------------
XP_001601600   ------------------VERNRDRERE----------------------
TPRE007753-PA  RSPTAGVSSQSSAAGEVKAEAMSDAYHH----------------------
GB40519-PA     QQQQQQQQQQQQQQQQHQHQHHQQQQQQQQQQQFVGRLTTEGSVPQHSEG
OABI004222-PA  AASAADHRAASLHPALHPALHPALHP-----------------VALHDE-
Side           NEAPATSPRPQTSNAARQALRQRQEEEY----------------------
CFLO012108-PA  --------------------------------------------------
GB43778-PA     KPNEP---------------------------------------------
OABI003766-PA  KSAEP---------------------------------------------
GB43788-PA     ESSNA---------------------------------------------
mbeta          STSGP---------------------------------------------
mdelta         HHGEE---------------------------------------------
GB43791-PA     DDVDP---------------------------------------------
OABI003770-PA  DETDP---------------------------------------------
m8             --------------------------------------------------
XP_001603396   --------------------------------------------------
GLEAN_11694    --------------------------------------------------
TPRE012082-PA  --------------------------------------------------
GB51105-PA     --------------------------------------------------
OABI005943-PA  --------------------------------------------------
CFLO001794-PA  --------------------------------------------------
Hey            QVPT----------------------------------------------
GB52039-PA     --SSSH-----G---VPIFALHDAGSYYVPLTVEASLLRPHLN---FMW-
OABI000326-PA  -----H-----G---VPIFALHDGGAFYVPLTVESSLLRPHLT---FIP-
CFLO008183-PA  --HVSQQQQQQG---VPVFALHDNGGFYVPLTLEASLLRPHLG---VGS-
TPRE010166-PA  --HQHHQHKQQPPLLVPAFALHNAG-YYVPLTLDTDCVREKMA---LQEI
cwo            PSSTTAPLPPRHTFTVPIFALHGQGNYYVPLNVDYNALVPFLNGMDLLEK

GLEAN_03772    A--STSVAS--TSN---CHSPS--LKIKEE----CADDAEKTNSVI--SS
XP_001601677   A--STSVAS--TSN---CHSPS--LKIKEE----CADDAEKTNSVI--SS
TPRE002242-PA  A--TTSAASMGSPS---SHSPS--LKIKEE----CSQEVERITPVV--SS
CFLO017133-PA  ACTTTTIGGASTSSSFTCHSPTGVIRVKEEFPNSSSDEQVRPASLVGSSS
GB47783-PA     AISST----MNSSNGHLKSEGDQPISVEDLSGRPTCSANRNSNPNPIKFA
OABI003747-PA  AVTSTTT--------LMPPSRSSLANVSQHRDQDSGKVVGSASSSSTSSA
deadpan        AEAESS---------------------------DCSLDEPSSKKFLAGAI
GLEAN_03816    SMEQKY--------------------------------------------
CFLO010597-PA  SIDEKC--------------------------------------------
GB47799-PA     -VEEKP--------------------------------------------
OABI003744-PA  -VEDKP--------------------------------------------
TPRE002237-PA  AIEEKC--------------------------------------------
h              --EEQP--------------------------------------------
GLEAN_00039    RQ-TRR------------------------------------------TL
XP_001601600   RQ-TRR------------------------------------------TL
TPRE007753-PA  QPGSHR------------------------------------------TI
GB40519-PA     RPSSHT------------------------------------------SS
OABI004222-PA  RPSSHA------------------------------------------GS
Side           ----HY------------------------------------------MA
CFLO012108-PA  --------------------------------------------------
GB43778-PA     --------------------------------------------------
OABI003766-PA  --------------------------------------------------
GB43788-PA     --------------------------------------------------
mbeta          --------------------------------------------------
mdelta         --------------------------------------------------
GB43791-PA     --------------------------------------------------
OABI003770-PA  --------------------------------------------------
m8             --------------------------------------------------
XP_001603396   ----------------------------WPP---AQYPGPGPGQYPGV--
GLEAN_11694    ----------------------------WPP---AQYPGPGPGQYPGV--
TPRE012082-PA  ---------------TTASSLQLQAAAVWPPPLAAQYSGP-VGQYQSSAA
GB51105-PA     ---------------GTMPPILGGGALGW-------------GQYPG---
OABI005943-PA  ---------------GSVPPLLGGGALGW-------------GQYPG---
CFLO001794-PA  ---------------GTEIGPAGPLAAPWPP---AQYS----AQYPA---
Hey            ---------YIELTNSNRPAAIGSDSLSY----------SAAPQYP---V
GB52039-PA     DTGPDTVLHPVTISVNFNHSN-----------------------------
OABI000326-PA  DTGPDTVLHPVTISVNFNHST-----------------------------
CFLO008183-PA  DLGPETVLHPITISVNFNNSSQ----------------------------
TPRE010166-PA  DTAP--VFHPVNIPVRFPANAA----------------------------
cwo            SYTSMPVVHPININVNFMPSSPSASLLAAAAAAAVAVGKQQQQQAVVAAG

GLEAN_03772    ETSATP--N------------GDMWRPW-------
XP_001601677   ETSATP--N------------GDMWRPW-------
TPRE002242-PA  ESSQSA--N------------NDMWRPW-------
CFLO017133-PA  ETSATTTTN------------GDMWRPW-------
GB47783-PA     AIAGSSGTN------------GDMWRPW-------
OABI003747-PA  SVSSTTNGNCKGPEFPSSTGVGDMWRPW-------
deadpan        EKSSSA------------------WRPW-------
GLEAN_03816    ------------------------FRPW-------
CFLO010597-PA  ------------------------WRPW-------
GB47799-PA     ------------------------WRPW-------
OABI003744-PA  ------------------------WRPW-------
TPRE002237-PA  ------------------------WRPW-------
h              ------------------------WRPW-------
GLEAN_00039    QVYRFV------------S--------L-------
XP_001601600   QVYRFV------------S--------L-------
TPRE007753-PA  PYEAHT------------KDEEGMWRPW-------
GB40519-PA     EFVTGIR-SPSPIPQQPSKDEEGMWRPW-------
OABI004222-PA  EGTEVVLPATSPGGAQPVKDEEGMWRPW-------
Side           QAAAAAAAA---------GQDESMWRPW-------
CFLO012108-PA  -----------------------------------
GB43778-PA     -----------------------IWRPW-------
OABI003766-PA  -----------------------VWRPW-------
GB43788-PA     -----------------------VWRPW-------
mbeta          -----------------------MWRPW-------
mdelta         -----------------------VWRPW-------
GB43791-PA     -----------------------MWRPW-------
OABI003770-PA  -----------------------MWRPW-------
m8             -----------------------LWRPW-------
XP_001603396   --------------QYGQQQHGKPYRPWGGAEVAY
GLEAN_11694    --------------QYGQQQHGKPYRPWGGAEVAY
TPRE012082-PA  AAAAAAAAAAAAASQYSQQQHGKPYRPWG-AELAY
GB51105-PA     --------------QYPQQQHGKPYRPWG-AELAY
OABI005943-PA  --------------QYPQQQHGKPYRPWG-AELAY
CFLO001794-PA  --------------QYGQQQHGKPYRPWG-AELAY
Hey            SGLPGQDYNNSSVLQYATPNGAKPYRPWG-AEMAY
GB52039-PA     ------P----------PAWSHHHSPTHQP--QT-
OABI000326-PA  ------S----------PSWPQL-SPTHQ---QA-
CFLO008183-PA  ---QQVA----------PSWSAQPSPAHHQ--VQ-
TPRE010166-PA  ---PLAAVAAVSPPSSVPAAAVWRADTSSP--MVH
cwo            AGLPLSTNSAAAQAAAVAAAAVAKAKLEQAMNQSW
;
end;


3)Basal bHLH-Orange domain genes

#NEXUS
BEGIN DATA;
dimensions ntax=59 nchar=223;
format missing=?
interleave datatype=PROTEIN gap= -;

matrix
LHES005588-PA  ----RATKPIMEKRRRARINQCLSELKTLILDALN-K-DP-----S----
PTEP023132-PA  ----RATKPIMEKRRRARINQCLSELKTLILDALN-K-DP-----S----
CSCU023709-PA  ----RATKPIMEKRRRARINQCLSELKTLILDALN-K-DP-----S----
Smar_10930     ----RSNKPVMEKRRRARINQCLNELKALILEALR-K-DP-----S----
GB47783-PA     ----RSNKPIMEKRRRARINQCLDELKSLILEAMK-K-DP-----A----
PTEP012764-PA  ----RSTKPIMEKRRRARINNSLTELKNLILDALK-K-DN-----A----
CSCU023710-PA  ----RSTKPIMEKRRRARINNSLTELKNLILDALK-K-DN-----A----
deadpan        ----KTNKPIMEKRRRARINHCLNELKSLILEAMK-K-DP-----A----
h              KSDRRSNKPIMEKRRRARINNCLNELKTLILDATK-K-DP-----A----
GB47799-PA     ----RSNKPIMEKRRRARINNCLNDLKTLILDAMK-K-DP-----A----
Smar_02338     ----RSNKPLMEKRRRARINHSLTELKTLILNAVK-K-DN-----S----
AGS55439       ----KANKPLMEKRRRARINESLNMLKTLVLDALK-R-DT-----S----
AGS55438       ----RSNKPLMERRRRCRINASLNQLKTLVLDAMN-K-DT-----S----
AGS55440       ----KSTKPIMEKRRRARINASLTELKTLLLDVMK-K-EG-----T----
AGS55435       ----KSTKPIMEKRRRARINASLLELKALLLDVMR-Q-EG-----V----
Smar_10937     ----KSNKPIMEKRRRARINQCLNELKTLILEALR-K-D-----------
XP_003741403   ----RTTKPIMEKRRRARINNSLNELKNLILDYNKSK-DT-----A----
AGS55436       ----KVNKPLMEKRRRARINSCLSQLKMLVLQAVK-K-DG-----C----
Smar_01651     ----KIVKPLLERRRRARINQCLMELKNLLRETNPSI-DN-----N----
Smar_10005     ----KIVKPLLERRRRARINQCLMELKNILRETNPSI-DN-----D----
Smar_00480     ----KVIKPLLEKRRRARINNCLTELKDLLVETYKN--DI-----S----
Smar_01368     ----KVIKPLLEKRRRARINNCLTELKDLLVETYKN--DI-----T----
CSCU014162-PA  ----RASKPLMEKKRRARINKSLCELKSLILDTVKQETQN-----P----
AGS55441       ----KINKPLMEKKRRERINNCLNQLKMFLMDAT--KKDS-----S----
Side           DISKRTNKPLMEKRRRARINQSLAILKALILESTKTQNAKNGEGQA----
GB40519-PA     ----RANKPLMEKRRRARINQSLAALKALILDSARLENTK----------
Smar_01652     ----KMVKPILEKRRRARMNKSLDELKAYIVDVRKSE-------IS----
Smar_02091     ----RSSKPLMEKRRRARINHSLAELKNLVVDSTRKEN-------T----
PTEP013288-PA  ----KASKPLMEKRRRARINHSLAQLKSLIIDPNTTEK-------S----
CSCU023711-PA  ----RISKPLMEKRRRARINHSLSELKSLLLDAIKSES-------P----
AGS55442       ----RINKPLMERRRRARINQSLTQLKTLVLSSMNKD-------PA----
GB43788-PA     ----KVMKPMLERKRRARINRCLDELKDLMVTALQAEGENV---------
GB43778-PA     ----KVMKPMLERKRRARINRCLDELKDLMVTALAGDGENV---------
mbeta          ----KVMKPMLERKRRARINKCLDELKDIMVECLTQEGEHI---------
mdelta         ----KVTKPLLERKRRARMNLYLDELKDLIVDTMDAQGEQV---------
GB43791-PA     ----KITKPLLERKRRARINKCLDELKNLMIDALETEGEDI---------
AGS55437       -------KPLMEKRRRARINESLSRLKLMVLGEVKRKN-------T----
ISCW013710     -----VSKPLMEKRRRARINRCLSQLKALLVDSSKPES-------P----
Smar_09777     ----KKRRGLIEKRRRDRINSSLTELRRLVPTAFEKQHNNTDLLLDVRSL
Smar_10957     ----KKRRGLIEKRRRDRINSSLTELRRLVPAAFEKQHTNAEYPLDVRSL
PTEP006276-PA  ----KRRRGIIEKRRRDRINSSLSELRRLVPAAFEKQ-------------
CSCU010292-PA  ----KRRRGIIEKRRRDRINNSLSELRRLVPAAFEKQ-------------
CSCU016495-PA  ----KRRRGIIEKRRRDRINNSLSELRRLVPAAFEKQ-------------
AGS55448       ----KKRRGVIEKRRRDRINNSLSELRRLVPTAYEKQ-------------
Hey            ----KKRRGVIEKKRRDRINSSLTELKRLVPSAYEKQ-------------
XP_003739265   ----KRKRGAIEKRRRDRINNCLNELRRLVPAAFEKQ-------------
GB51105-PA     ----KRRRGMIEKKRRDRINASLGELRRLVPAAARDPH------------
AGS55446       ----KFKKHMVEKRRRNRINYALDQLKKIVLNGLQKD-------------
AGS55445       ----KFKKHMVEKRRRNRINYALDQLKMMVLEGLDKD-------------
AGS55447       ----K--KHMVEKRRRSRINGSLEQLKMLVLTGLNKD-------------
AGS55444       ----KLKKVMVEKRRRTRIDRALVQMKNMVLEALHVQ-------------
AGS55443       ----HINKPLVEKKRRERINSFLEELKALVLTALNKD-------------
m8             ----KVKKPLLERQRRARINKCLDTLKTLVADVRGDD-------------
CSCU006002-PA  -----MSHRIIEKRRRDRMNNCLADLSRLIPTAYLKK-------------
XP_003744690   -----MSHRIIEKRRRDRMNNCLADLSRLIPAIYLKK-------------
GB52039-PA     -----MSHRIIEKRRRDRMNNCLADLSRLIPAEYLKK-------------
PTEP001998-PA  ------SHRIIEKRRRDRMNNCLADLSRLVPTNYLKK-------------
Smar_05416     -----LSHRIIEKKRRDRMNNCLANLSSLLPSSYWKK-------------
cwo            -----LSHRIIEKRRRDRMNSCLADLSRLIPPQYQRK-------------

LHES005588-PA  ----RHSKLEKADILEMTVRHLQNIQRQQM--------A-----------
PTEP023132-PA  ----RHSKLEKADILEMTVRHLQNIQRQQM--------A-----------
CSCU023709-PA  ----RHSKLEKADILEMTVRYLQNVQRQQM--------A-----------
Smar_10930     ----RHTKLEKADILEMTVKHLQNMQRHQM--------A-----------
GB47783-PA     ----RHSKLEKADILEMTVKHLQAVQRQQL--------S-----------
PTEP012764-PA  ----RHSKLEKADILEMTVKHLQNLQMQQM--------N-----------
CSCU023710-PA  ----RHSKLEKADILEMTVKHLRNLQRHQI--------T-----------
deadpan        ----RHTKLEKADILEMTVKHLQSVQRQQL--------N-----------
h              ----RHSKLEKADILEKTVKHLQELQRQQA--------A-----------
GB47799-PA     ----RHSKLEKADILEMTVKHLETLQRQQV--------A-----------
Smar_02338     ----KHSKLEKADILEMTVKYLQNLQRQQL--------T-----------
AGS55439       ----RYSKLEKADILEMTVKHLRSVQRQQM--------S-----------
AGS55438       ----QYSKLEKADILEMTVRHLRSMQRQQL--------S-----------
AGS55440       ----RHHKMEKADILEMTVKHLRQIQRQQF--------T-----------
AGS55435       ----RHQKMEKADILEMAVKHLRQIQKG----------------------
Smar_10937     ----------------MTVNYLQNLQRQQM--------A-----------
XP_003741403   ----RHNKLEKADILEMAVRHVQMLHRQTS--------V-----------
AGS55436       ----SYSKLEKADILEMTVQYLKTVQKNQM--------L-----------
Smar_01651     ----EANRLEKADILELTVRQLKGLQLQR---------------------
Smar_10005     ----EANRLEKADILELTVRQLKGLRLQR---------------------
Smar_00480     ----EPSKLEKADILELTVRHLRELRQQR---------------------
Smar_01368     ----EPSKLEKADILELTVRHLRELRQQQ---------------------
CSCU014162-PA  ----RHSKLEKADILEMAVRHLQTLQGQ----------------------
AGS55441       ----YYSKLEKADILEMSVKYLKNLQRQHL--------A-----------
Side           ----KHTKLEKADILELTVRHFQRHRN-----------------------
GB40519-PA     -----HSKLEKADILELTVRHLQRQRS-----------------------
Smar_01652     ----DPSKLEKADILEHTVHHLRDLRRQQQ--------Q-----------
Smar_02091     ----RYNKLEKADILEMAVNHLQNLQNQK---------------------
PTEP013288-PA  ----RQSKLEKADILELTVRHLHEIKRRQR--------T-----------
CSCU023711-PA  ----RHSKMEKADLLELTVRHLQELHRRQR--------T-----------
AGS55442       ----RYNRLEKADILEMTVNHLKGLQSQQT--------K-----------
GB43788-PA     ------AKLEKADILELTVRHLHTLRAARRL-------------------
GB43778-PA     ------AKLEKADILELTVRHLHKLQRQQRL-------------------
mbeta          ------TRLEKADILELTVEHMKKLRAQKQLRLSSVTGG-----------
mdelta         ------SKLEKADILELTVNYL-KAQQQQRVANPQ---------------
GB43791-PA     ------SKLEKADILELTVRHLQRLQGSRS---STGHLL-----------
AGS55437       ----KISKLDKADILEMTVEYVNRIAGN----------------------
ISCW013710     ----RHARLEKADILEMTVNHLQALHRQRRTVPFTMNPAHEYMSLAALTC
Smar_09777     LSPQGSSKLEKAEILQMTVDHLKMLHSKGLD-------------------
Smar_10957     LSPQGSAKLEKAEILQMTVDHLKMLHTKGLD-------------------
PTEP006276-PA  ----GSAKLEKAEILQLTVDHLKMLHAKGFD-------------------
CSCU010292-PA  ----GSAKLEKAEILQMTVDHLKMLHAKGFD-------------------
CSCU016495-PA  ----GSAKLEKAEILQMTVDHLRTLHSKGFD-------------------
AGS55448       ----GSAKLEKAEILQMTVDHLKVLHSKGLN-------------------
Hey            ----GSAKLEKAEILQLTVEHLKSLQSKTLD-------------------
XP_003739265   ----ASAKLEKAEILQMTVEHLRGLEAKGLG-------------------
GB51105-PA     -----SGKLEKAEILQLTVEHLRTLRNKGPE-------------------
AGS55446       --PSQYDKMEKADILDLTVSYLFKVKTNNPITALARRFTSTPVTSYPATP
AGS55445       --PTKYDKMEKADILDLTVKYLHRILKENI------HFGPEMMQSLPPMF
AGS55447       --PEQYDKIEKADILDLTVTYL-KQLTSSPARGQQAPVQPVQYSARPLTV
AGS55444       --PEKYAKMEKADILDLTVRFLRRVRQER----QTAVTGPDPRSMYPAAA
AGS55443       --VTDFAKMEKADILEMAVNHIKKTKPQ----------------------
m8             ----GILRMDKAEMLESAVVFMRQQKTGK---------------------
CSCU006002-PA  ----GRGRIEKTEIIEMAIKHLKHLQA------HSCKD------------
XP_003744690   ----GRGRVEKTEIIEMAIKHLKHLQS------HACND------------
GB52039-PA     ----GRGRVEKTEIIEMAIRHMKHLQGL----RQESKH------------
PTEP001998-PA  ----GRGRIEKTEIIEMAIKHLKHLQN------HPCND------------
Smar_05416     ----SRGRIEKTEIIEMAITHMKYLQMQIKLNRHSVSQ------------
cwo            ----GRGRIEKTEIIEMAIRHLKHLQSE----------------------

LHES005588-PA  -----SAISTDS-------------------SVLN--KFKAGFNEC----
PTEP023132-PA  -----TAISTDS-------------------SVLN--KFKAGFNEC----
CSCU023709-PA  -----AAISTDP-------------------TVLN--KFRAGFNEC----
Smar_10930     -----VAMASDP-------------------TVLN--KFRSGFTEC----
GB47783-PA     -----TAVATDP-------------------AVLT--KFRSGFSEC----
PTEP012764-PA  -----P----DP-------------------AMIA--KFRAGFAEC----
CSCU023710-PA  -----TAVMADP-------------------NAIG--KYRSGFNEC----
deadpan        -----MAIQSDP-------------------SVVQ--KFKTGFVEC----
h              -----MQQAADP-------------------KIVN--KFKAGFADC----
GB47799-PA     -----LAAATDP-------------------NVLN--KFRAGFTEC----
Smar_02338     -----ASADSDT-------------------SSLTSTKFSAGYGEC----
AGS55439       -----AAMATDS-------------------TVME--KYRNGYQEC----
AGS55438       -----AAATSDT-------------------SVVG--KFQAGFSEC----
AGS55440       -----VALAEDP-------------------TVLD--KYQSGFNEC----
AGS55435       -----VGLSTDR-------------------YVLN--KHNAGFNEC----
Smar_10937     -----LTMATNP-------------------QIMS--KYRAGFGEC----
XP_003741403   -----QRAAVDP-------------------NVSD--KFRAGYMEC----
AGS55436       -----AAATVDP-------------------SVIN--RYSAGYTEC----
Smar_01651     ------RV-----------------------HQVDVAEFRAGFTEC----
Smar_10005     ------SVI----------------------HRVDVAEFRAGFTEC----
Smar_00480     ------RVIVST-------------------RRNDANDFRAGYSEC----
Smar_01368     ------RVIVTT-------------------RRTDANDFRVGYNEC----
CSCU014162-PA  ----------DK-------------------KDIYTSKFRAGFEEC----
AGS55441       -----VAMATDP-------------------KVIS--KYATGYSQC----
Side           --------LDDP-------------------TV---NKYRAGYTDC----
GB40519-PA     --------LAQP-------------------GL---SRYKAGYQDC----
Smar_01652     -----RGMAVTN-------------------GAV-ASRFGAGFTEC----
Smar_02091     -----------S-------------------SVSSINKYLAGFSEC----
PTEP013288-PA  -----VSLLEGR-------------------NPRR--KFEIGYTEC----
CSCU023711-PA  -----VSLLNDP-------------------YLKN--KFQAGYEEC----
AGS55442       -----YSL-SDP-------------------ETLA--KFQSGFSQC----
GB43788-PA     --------TLTP-------------------ENSYADRFREGFTQC----
GB43778-PA     --------SANP-------------------VID-ADRFRAGYTHC----
mbeta          -----VSPSADP-------------------KLSIAESFRAGYVHA----
mdelta         --------SPPP-------------------DQVNLDKFRAGYTQA----
GB43791-PA     -----DTATKSG-------------------EVSGENRWLSGFGHC----
AGS55437       ----------GT-------------------QKPQFDKYRAGFNTC----
ISCW013710     NSACPARLLDDS-------------------EVRH--KFRAGYEEC----
Smar_09777     ------ALAYDP-------------------HKFAMDYHSVGFREC----
Smar_10957     ------PLTCDP-------------------HKFAMDYHGLGFQEC----
PTEP006276-PA  ------ALSFDP-------------------HKFAMDYHIIGFREC----
CSCU010292-PA  ------ALTFDP-------------------HKFAMDYHNIGFREC----
CSCU016495-PA  ------IFNSNP-------------------NQFSMDYHNIGFREC----
AGS55448       ------GYNFDP-------------------ATLAMDYRSVGFREC----
Hey            ------SLSYDP-------------------QRVAMDYHIIGFREC----
XP_003739265   ------ALANDP-------------------QKFAMEYHRVGFREC----
GB51105-PA     ------G--YDS-------------------TKLAMDYHASFHREHHHPP
AGS55446       CDYFA-------------------------------PVTSQGREEPP---
AGS55445       SEHFAGGFFHHPQLPPPLG-------------ILPDPCPSSGILEEPLDL
AGS55447       NTHNMHQMPSYPVQAP--------------------PMHSQGIP------
AGS55444       AAA-AAMYPGYPPAAPSTSTSAGNPYPFKMAPLRPIPTTLSG---HPYAH
AGS55443       -----------------------IEKYGLYGTALAKKRHRQGYIAC----
m8             -STEIPAAATPP---------------------MPLESFRNGYMNA----
CSCU006002-PA  --------PNNCEVANAAEQDR-------------KHQYRLGFQEC----
XP_003744690   --------PATCEVAQRIDTDH-------------RHQYRLGFQEC----
GB52039-PA     --------PAVTSVHSMHPEDSVDSVSHSTVASTAAEHYRLGFQEC----
PTEP001998-PA  --------PNNCEVARTTESDH-------------KRQYKSGYSEC----
Smar_05416     --------LINVTVADTATEDKSDN---------SKDSFCFGYQEC----
cwo            --------------CQQKESD-----------------YRSGYMDC----

LHES005588-PA  -ATEVTRYV--------SRIEG-V--------------------------
PTEP023132-PA  -ATEVTRYV--------NRIEG-V--------------------------
CSCU023709-PA  -ATEVSRYV--------SRIEG-V--------------------------
Smar_10930     -ASEVSRYV--------NRIE--V--------------------------
GB47783-PA     -ATEVSRYV--------SHLEN-V--------------------------
PTEP012764-PA  -ANEVNRFM--------GRIDG-V--------------------------
CSCU023710-PA  -ANEVNRYL--------NQVEG-V--------------------------
deadpan        -AEEVNRYV--------SQMDG-I--------------------------
h              -VNEVSRF------------PG-I--------------------------
GB47799-PA     -AGEVGRF------------PG-L--------------------------
Smar_02338     -ANEVTRYL--------EGGEGHV--------------------------
AGS55439       -AGEVSRYL--------TSIDG-L--------------------------
AGS55438       -AGEVSRYL--------STVDG-I--------------------------
AGS55440       -VGEVSRYV--------DSLEG-L--------------------------
AGS55435       -ANEVSRYL--------NDTDN-V--------------------------
Smar_10937     -VAEVSRFL--------SGSPA-V--------------------------
XP_003741403   -AKEVSRYL--------SRSES-V--------------------------
AGS55436       -TNEAIRYL--------SSMEG-V--------------------------
Smar_01651     -ANEVAMCV--------TTLPG-L--------------------------
Smar_10005     -ANEVAVCV--------TTLPG-L--------------------------
Smar_00480     -AGEVAACL--------GNMPG-L--------------------------
Smar_01368     -ASEVAACL--------GNMPG-L--------------------------
CSCU014162-PA  -TREVDRYF--------SE-DPKV--------------------------
AGS55441       -ATEVTHYL--------GKLDG-L--------------------------
Side           -AREVARYLATPEPPPMGTMPTLA--------------------------
GB40519-PA     -SREVSRYLDAPDIITGNTTPM----------------------------
Smar_01652     -ANEVSVYL--------STLPG-L--------------------------
Smar_02091     -LHQVSLCM--------DQLDG-L--------------------------
PTEP013288-PA  -AREVDLFLS-------SLVDSTV--------------------------
CSCU023711-PA  -AREIERFVG-------RL--DNV--------------------------
AGS55442       -AAEISNYLDQI---------SDL--------------------------
GB43788-PA     -AQEVSSFLS---TPVAAAV------------------------------
GB43778-PA     -ANEVSRCLAA--TP---GV------------------------------
mbeta          -ANEVSKTLAA--VP---GV------------------------------
mdelta         -AYEVSHIFST--VP---GL------------------------------
GB43791-PA     -AAEAYRFLSA--VPGEGAERLAR--------------------------
AGS55437       -ADEVRSYLAGRK---------EI--------------------------
ISCW013710     -ILETRRFLCSLADRQLLTNSGAD--------------------------
Smar_09777     -AAEVARYLVTMEGMDV---------------------------------
Smar_10957     -ATEVSRYLISMEGMDV---------------------------------
PTEP006276-PA  -ASEVARYLVAIEGMDL---------------------------------
CSCU010292-PA  -ASEVARYLVAIEGMDL---------------------------------
CSCU016495-PA  -VSEIARYLVGMEGMDL---------------------------------
AGS55448       -AAEVARYLVTAEGMDI---------------------------------
Hey            -AAEVARYLVTIEGMDI---------------------------------
XP_003739265   -AAEVARYLVAVEGMDL---------------------------------
GB51105-PA     PAAPVPPPVTSLSSTSTSTNYETASTVSAGMPPGTGTMPPILGGGALGWG
AGS55446       ---------------------RNVTSPLN----CIPFD-E---NNNAVGQ
AGS55445       HGRGMASQHSVSASQSSMTSRSNVTSQSRAESPCIDVDSD---SDDSDGE
AGS55447       -----------------------------AHQGLLQIACN---NYESSYD
AGS55444       IGNLPRGPYRPSASPRFNPLKAAVTAAENAAHVTSQLASNMASNMASQLP
AGS55443       -LNDTLRYLA-----------------------------------DSGSA
m8             -VNEVSRVMASTPGM-----------------------------------
CSCU006002-PA  -MSETVRFLVEIEGV---------------------------------YA
XP_003744690   -MSECVRFLVDIEGR---------------------------------YA
GB52039-PA     -LSETMHFLVEVEGF---------------------------------FA
PTEP001998-PA  -LNEAVKYVSDNEGM---------------------------------FS
Smar_05416     -MAEIMHFLVEVEGF---------------------------------YP
cwo            -MKEAAKFLYDVH-------------------------------------

LHES005588-PA  DPALRQRLIAHLSNCLTTM----
PTEP023132-PA  DPGLRQRLVSHLSNCLTTM----
CSCU023709-PA  DPALRQRLLNHLSHCLNGL----
Smar_10930     DSGVKQRLVAHLANCVSHL----
GB47783-PA     DPVVKQRLVSHLNNCVSNL----
PTEP012764-PA  DHTIRQRLMNHLANCLTGM----
CSCU023710-PA  DTAVKQRLLNHLANCLTSL----
deadpan        DTGVRQRLSAHLNQCANSLEQ--
h              EPAQRRRLLQHLSNCINGV----
GB47799-PA     DASVKRRLMAHLASCLGPV----
Smar_02338     DATARTHLINHLSRCMNGL----
AGS55439       EPNVRNRLMNHLMGCVQKV----
AGS55438       SPDIRVRLLDHLGNSVSRV----
AGS55440       TPEIRSRLLAHLTKCVNGV----
AGS55435       DIDTRTKILDHLMNVVQG-----
Smar_10937     DTAVQQRLISHLNNNFSGL----
XP_003741403   DGSVRQCLLSHLSQ----TSP--
AGS55436       NKQLKSRLLDHLT-----TGT--
Smar_01651     DESIRNRLIAHLTGR--------
Smar_10005     DETIRNRLIAHLTGQKA------
Smar_00480     DTGVRARLLIHLSKRV-------
Smar_01368     DTGVRARLLTHLSKRVG------
CSCU014162-PA  DPSLKSRLLTHLGGCLSSL----
AGS55441       DQDVKSRLSSHLNNCVQKL----
Side           EPGSKARLLRHLDQCIAEI----
GB40519-PA     DPAVKQRLLRHLDSCVSEL----
Smar_01652     DNGLRARLLTHLTTCVHQV----
Smar_02091     NKDDRMHLLHHLTKCLSNI----
PTEP013288-PA  NSELHRRLTQHLSRRLHDL----
CSCU023711-PA  KYEVKQQLRHHLNCRLDEM----
AGS55442       DSQVKEGILGHV-----------
GB43788-PA     HPAAGAQLMRHLGGCLR--RL--
GB43778-PA     DVALGTKLMTHLGHKLN--SM--
mbeta          SVDLGTQLMSHLGHRLNYLQV--
mdelta         DLKFGTHLMKQLGHQLKDMKQ--
GB43791-PA     HLAAGLQKSRQTNSTLKTNVLTQ
AGS55437       DVEVRTRVIDHLANFIQNLQ---
ISCW013710     PVSVRDRVLAHLQARAREI----
Smar_09777     QDPLRLRLMSHLQCY--------
Smar_10957     QDPLRLRLMSHLQCF--------
PTEP006276-PA  QDPLRVRLMSHLQCY--------
CSCU010292-PA  QDPLRLRLMSHLQCY--------
CSCU016495-PA  QDPLRLRLMSHLQCY--------
AGS55448       QDPLRLRLMSHLQCY--------
Hey            QDPLRLRLMSHLQYF--------
XP_003739265   QDPLRLRLLSHLQCY--------
GB51105-PA     QYPGQYPQQQHGKPYRP------
AGS55446       VNL-NYSNLPPQP---AQPLTPP
AGS55445       DDIIRVDSVKSDT---VKGFQPV
AGS55447       VTSSRYDVITPQQQCRSRSLSP-
AGS55444       SMASHVAGMTSLQAAPHKSAVPT
AGS55443       RPEVSHQVAVHLSSAF-------
m8             SVDLGKSVMSHLGRVYKNLQQ--
CSCU006002-PA  GDGLCVRLVNHLQKHFDKI----
XP_003744690   NDEFCIRLMTHLKKHLDKL----
GB52039-PA     RDSLCVQLINHLQQHCEKI----
PTEP001998-PA  S-TLVGRMSEHLIKHFEKL----
Smar_05416     RENLCIKLLNHLRKHGEEI----
cwo            MQDFCHRLLGRLQEHIDEMFK--
;
end;
